# Supplementary material for: Integrative transcriptome and microbiome analysis reveals ferroptosis-driven duodenal damage caused by Ochratoxin A in mice
Source: Front Immunol. 2026 Apr 13;17:1804647. doi: 10.3389/fimmu.2026.1804647 (PMC13110954; doi:10.3389/fimmu.2026.1804647)
Supplement: Supplementary file 3 [file Table3.xlsx]

## Sheet: DEGs
ID	Gene_Name	logFC	logCPM	LR	PValue	FDR
ENSMUSG00000001986.16	GRIA3	-1.20403	1.24942	6.57937	0.0103167	0.18743
ENSMUSG00000003617.16	CP	-1.05093	3.22124	6.37922	0.0115464	0.198456
ENSMUSG00000005125.12	NDRG1	1.97149	7.74741	21.5914	3.37357e-06	0.00105475
ENSMUSG00000005583.16	MEF2C	-2.13522	4.23158	17.6792	2.61464e-05	0.00408735
ENSMUSG00000015340.10	CYBB	-1.48454	4.63701	8.67588	0.00322449	0.0895663
ENSMUSG00000019577.6	PDK4	2.22328	6.50407	14.1878	0.000165437	0.0123034
ENSMUSG00000020601.7	TRIB2	-1.72116	3.0149	16.1519	5.84589e-05	0.00654935
ENSMUSG00000021611.8	TERT	1.0148	1.40593	4.80751	0.028336	0.322703
ENSMUSG00000021725.8	PARP8	-1.36555	2.54895	9.57909	0.00196806	0.0642198
ENSMUSG00000022383.13	PPARA	1.04389	3.70969	11.0195	0.000901602	0.0387257
ENSMUSG00000022425.15	ENPP2	-1.12641	3.60173	7.33416	0.00676564	0.143645
ENSMUSG00000025993.10	SLC40A1	-2.57855	6.42219	9.62649	0.00191791	0.0630424
ENSMUSG00000026864.13	HSPA5	1.14276	10.0854	4.19968	0.0404317	0.386328
ENSMUSG00000027737.10	SLC7A11	-1.94114	2.13586	10.2144	0.0013935	0.0511863
ENSMUSG00000028435.8	AQP3	1.49947	5.37138	28.1405	1.12817e-07	7.58357e-05
ENSMUSG00000030717.9	NUPR1	-2.46222	6.34086	9.04137	0.00263938	0.0781581
ENSMUSG00000030759.16	FAR1	-1.25243	4.48107	10.7245	0.00105727	0.0429424
ENSMUSG00000031551.12	IDO1	-1.07583	4.98796	6.88085	0.00871241	0.170247
ENSMUSG00000037580.9	GCH1	-1.05297	4.77827	10.8214	0.00100335	0.041394
ENSMUSG00000038037.4	SOCS1	-1.08571	2.09187	6.01442	0.0141894	0.223375
ENSMUSG00000042817.15	FLT3	-1.31081	2.04357	7.64901	0.00568036	0.12858
ENSMUSG00000044005.13	GLS2	-1.93647	2.61596	6.52515	0.0106359	0.189893
ENSMUSG00000068452.7	DUOX2	-2.83907	5.42246	5.54029	0.0185835	0.26053
ENSMUSG00000072949.5	ACOT1	2.59071	4.06294	19.5681	9.70742e-06	0.00221198
ENSMUSG00000092274.2	NEAT1	-1.52526	8.40969	12.4337	0.000421647	0.0234241
ENSMUSG00000058135.12	GSTM1	-0.997828	7.81602	4.82681	0.0280204	0.3205
ENSMUSG00000000204.15	SLFN4	-1.51968	3.7072	19.1482	1.20954e-05	0.00254078
ENSMUSG00000000244.17	TSPAN32	-2.77643	1.49331	18.7228	1.51162e-05	0.00286229
ENSMUSG00000000253.12	GMPR	1.20965	0.838819	5.46072	0.0194486	0.265979
ENSMUSG00000000290.13	ITGB2	-1.1008	4.63642	7.3123	0.00684842	0.144992
ENSMUSG00000000318.16	CLEC10A	-1.31303	0.312233	8.62405	0.00331754	0.0910224
ENSMUSG00000000486.13	45901	-1.51346	3.73336	13.0393	0.000305026	0.0184719
ENSMUSG00000000682.7	CD52	-1.70034	4.67048	12.025	0.00052493	0.0267317
ENSMUSG00000000782.15	TCF7	-1.60886	3.3518	14.586	0.000133905	0.0108005
ENSMUSG00000001029.15	ICAM2	-1.86467	1.9492	12.1503	0.000490813	0.0255755
ENSMUSG00000001225.12	SLC26A3	1.01066	7.83264	8.50391	0.00354384	0.0960552
ENSMUSG00000001444.2	TBX21	-1.157	0.803485	6.00004	0.0143056	0.224296
ENSMUSG00000001588.12	ACAP1	-1.64312	3.63116	14.6837	0.000127138	0.0105509
ENSMUSG00000001741.12	IL16	-1.80246	4.0962	15.9014	6.67289e-05	0.00702924
ENSMUSG00000001948.9	SPA17	1.92551	-0.135536	15.0008	0.000107467	0.00944307
ENSMUSG00000002107.18	CELF2	-1.13392	4.12156	9.66611	0.00187698	0.0620002
ENSMUSG00000002204.9	NAPSA	-2.16499	2.83894	13.2313	0.00027531	0.0174151
ENSMUSG00000002257.7	DEF6	-1.11879	2.42952	5.53943	0.0185927	0.26053
ENSMUSG00000002289.15	ANGPTL4	2.27807	6.39366	29.006	7.2153e-08	5.96945e-05
ENSMUSG00000002458.13	RGS19	-1.7116	2.59643	10.6343	0.00111008	0.0442847
ENSMUSG00000002668.7	DENND1C	-1.1319	2.76629	7.70749	0.00549923	0.125784
ENSMUSG00000002944.15	CD36	1.66113	7.38	16.802	4.149e-05	0.00549055
ENSMUSG00000003379.7	CD79A	-3.29767	4.59869	27.042	1.9908e-07	0.000111518
ENSMUSG00000003484.4	CYP4F18	-1.06577	2.65551	3.9664	0.0464169	0.415189
ENSMUSG00000004328.15	HIF3A	2.24696	0.725724	17.8306	2.41467e-05	0.00391119
ENSMUSG00000004665.10	CNN2	-1.03109	4.94214	9.68035	0.00186249	0.0618256
ENSMUSG00000004698.10	HDAC9	-1.28574	2.41065	7.4204	0.00644885	0.139386
ENSMUSG00000004707.14	LY9	-2.0311	2.54889	14.1757	0.000166509	0.0123034
ENSMUSG00000004837.2	GRAP	-1.80483	2.57528	11.0731	0.000875876	0.0382314
ENSMUSG00000004891.16	NES	-1.07768	1.96847	4.85247	0.0276066	0.316945
ENSMUSG00000004961.7	SYT5	1.5523	2.50024	6.37494	0.0115743	0.198456
ENSMUSG00000005057.13	SH2B2	-1.60969	1.33146	8.09967	0.00442733	0.110429
ENSMUSG00000005107.13	SLC2A9	1.07004	5.69611	16.5582	4.718e-05	0.0057792
ENSMUSG00000005237.14	DNAH2	1.08278	3.90077	6.24056	0.0124857	0.209038
ENSMUSG00000005465.9	IL27RA	-1.65279	2.13868	10.3793	0.00127434	0.0478644
ENSMUSG00000005774.12	RFX5	-1.33306	3.40802	17.9093	2.31686e-05	0.00389926
ENSMUSG00000006476.19	NSMF	-1.10324	3.85356	10.9499	0.000936077	0.0396991
ENSMUSG00000006519.11	CYBA	-1.10149	4.95834	11.5719	0.000669556	0.0318074
ENSMUSG00000006642.3	TCF23	1.67799	1.89523	14.3476	0.000151974	0.0117422
ENSMUSG00000006711.15	D130043K22RIK	2.01609	4.51587	30.6237	3.13241e-08	3.008e-05
ENSMUSG00000007987.12	IFT22	-1.36499	4.02078	15.5634	7.97852e-05	0.0077727
ENSMUSG00000008193.13	SPIB	-2.91377	4.23085	22.6278	1.96623e-06	0.000677795
ENSMUSG00000008318.10	RELT	-1.16759	1.61206	4.37097	0.0365561	0.367035
ENSMUSG00000009092.4	DERL3	-1.6327	3.57102	10.9708	0.000925579	0.0393781
ENSMUSG00000009292.17	TRPM2	-1.08787	2.03532	6.53726	0.0105638	0.189108
ENSMUSG00000009585.17	APOBEC3	-1.0953	5.25981	12.4464	0.000418801	0.0233625
ENSMUSG00000009614.16	SARDH	1.10552	4.13989	9.67125	0.00187174	0.0619795
ENSMUSG00000010122.14	SLC47A1	1.23629	5.7315	16.2798	5.46446e-05	0.006279
ENSMUSG00000010142.12	TNFRSF13B	-1.66331	3.65237	10.0816	0.00149754	0.0534681
ENSMUSG00000010651.4	ACAA1B	1.62887	4.98458	20.1903	7.01071e-06	0.00188504
ENSMUSG00000010751.15	TNFRSF22	-1.29245	0.119138	6.34079	0.0117993	0.200037
ENSMUSG00000011148.13	ADSSL1	-1.62533	0.558257	9.49438	0.00206102	0.0653499
ENSMUSG00000011171.11	VIPR2	-1.11937	1.26339	5.35193	0.0206993	0.276446
ENSMUSG00000012428.9	STEAP4	-1.08531	1.11517	5.59974	0.0179631	0.256585
ENSMUSG00000012519.14	MLKL	-1.01895	3.91798	10.1013	0.00148162	0.053259
ENSMUSG00000013155.10	ENKD1	-1.03915	1.33411	4.44013	0.0351036	0.360342
ENSMUSG00000013275.9	SLC41A1	-1.05404	4.12397	5.20662	0.022501	0.288924
ENSMUSG00000015053.14	GATA2	-1.07211	0.550923	5.75738	0.0164195	0.24311
ENSMUSG00000015222.17	MAP2	-1.50661	1.62694	7.27118	0.00700697	0.147652
ENSMUSG00000015314.10	SLAMF6	-2.86691	2.36973	16.0067	6.31197e-05	0.0068434
ENSMUSG00000015355.13	CD48	-1.26284	3.49572	9.54123	0.00200907	0.0646644
ENSMUSG00000015396.3	CD83	-1.60947	4.51152	14.417	0.000146473	0.0113825
ENSMUSG00000015542.17	NAT9	-1.08738	2.90521	8.482	0.00358679	0.0966348
ENSMUSG00000015568.16	LPL	-1.16767	3.94291	9.22475	0.00238766	0.0727884
ENSMUSG00000015745.9	PLEKHO1	-1.13993	3.93617	9.99931	0.00156599	0.0547148
ENSMUSG00000015852.13	FCRLS	-2.22847	-0.214197	19.5811	9.64181e-06	0.00221198
ENSMUSG00000015950.13	NCF1	-1.43775	4.40147	8.99038	0.00271405	0.0786827
ENSMUSG00000016028.9	CELSR1	-1.34888	2.07696	5.77515	0.0162543	0.241196
ENSMUSG00000016087.13	FLI1	-1.36996	2.6639	10.0395	0.00153216	0.0542062
ENSMUSG00000016283.13	H2-M2	-2.69457	0.127332	24.8689	6.13635e-07	0.00027499
ENSMUSG00000016496.7	CD274	-1.44259	3.4658	11.2063	0.000815188	0.0362894
ENSMUSG00000016756.16	CMAH	-1.77998	3.82077	17.5892	2.74139e-05	0.00415161
ENSMUSG00000016918.15	SULF1	-1.14243	3.11055	9.60098	0.00194474	0.0637684
ENSMUSG00000017167.6	CNTNAP1	-1.06504	1.7262	3.90947	0.0480147	0.42139
ENSMUSG00000017412.15	CACNB4	-1.13382	0.363324	5.9303	0.0148827	0.229716
ENSMUSG00000017652.16	CD40	-1.78932	1.63276	10.7822	0.0010248	0.0417498
ENSMUSG00000017697.3	ADA	-1.82473	9.32708	13.9102	0.000191756	0.0135222
ENSMUSG00000018008.7	CYTH4	-1.19915	3.13223	6.7138	0.00956694	0.180964
ENSMUSG00000018102.4	HIST1H2BC	1.5085	7.45896	20.9944	4.6062e-06	0.00137613
ENSMUSG00000018168.8	IKZF3	-1.84923	3.84282	14.9307	0.000111533	0.00973672
ENSMUSG00000018169.12	MFNG	-1.14913	1.86368	4.5677	0.0325804	0.347048
ENSMUSG00000018405.7	MRM1	1.31449	4.49808	6.55201	0.0104766	0.188477
ENSMUSG00000018507.16	TRPV2	-1.2137	1.91472	6.56767	0.0103848	0.187565
ENSMUSG00000018654.17	IKZF1	-2.34974	4.62946	20.4705	6.05564e-06	0.00169608
ENSMUSG00000018819.10	LSP1	-1.31209	4.86112	11.9409	0.000549151	0.0278596
ENSMUSG00000018920.11	CXCL16	-1.39752	5.32463	15.3414	8.97269e-05	0.00826225
ENSMUSG00000019768.16	ESR1	-1.18185	0.284511	6.34662	0.0117605	0.199632
ENSMUSG00000019838.10	SLC16A10	1.32094	8.5173	9.47337	0.00208476	0.0655303
ENSMUSG00000019893.11	ROS1	-1.28256	1.97216	4.34701	0.0370739	0.370024
ENSMUSG00000020053.18	IGF1	-1.17409	3.32927	10.6118	0.00112367	0.0446876
ENSMUSG00000020057.2	DRAM1	-1.3954	2.60615	7.76009	0.00534134	0.124022
ENSMUSG00000020077.14	SRGN	-1.20025	5.29422	10.3808	0.00127331	0.0478644
ENSMUSG00000020120.15	PLEK	-1.68482	4.19202	12.7902	0.000348437	0.0202787
ENSMUSG00000020143.15	DOCK2	-1.83357	4.12821	11.8706	0.000570282	0.028704
ENSMUSG00000020150.13	GAMT	-1.78388	1.86427	5.95976	0.0146361	0.22669
ENSMUSG00000020173.17	COBL	1.14666	8.06225	10.0582	0.0015167	0.053841
ENSMUSG00000020226.9	SLC5A4B	1.73841	7.06198	13.0615	0.000301424	0.0183396
ENSMUSG00000020229.4	SLC5A4A	1.09435	7.01954	13.8969	0.000193117	0.0135222
ENSMUSG00000020253.14	PPM1M	-1.13605	2.89052	7.36889	0.00663618	0.141839
ENSMUSG00000020275.9	REL	-1.43777	3.51717	14.2493	0.000160117	0.0120933
ENSMUSG00000020310.8	MADCAM1	-2.25293	2.30223	7.63466	0.00572573	0.128939
ENSMUSG00000020331.9	HCN2	1.14065	1.78265	5.22976	0.0222035	0.287023
ENSMUSG00000020340.16	CYFIP2	-1.71116	4.37443	15.8959	6.69252e-05	0.00702924
ENSMUSG00000020363.6	GFPT2	-1.45979	0.441764	7.81511	0.00518112	0.122009
ENSMUSG00000020437.12	MYO1G	-1.79305	3.51872	13.9956	0.000183242	0.0132446
ENSMUSG00000020573.16	PIK3CG	-1.25037	3.78401	8.01525	0.0046385	0.114004
ENSMUSG00000020600.13	SLC7A15	-1.32254	6.30715	10.8206	0.00100375	0.041394
ENSMUSG00000020641.15	RSAD2	-2.41217	3.91432	52.9096	3.49265e-13	2.34776e-09
ENSMUSG00000020785.17	CAMKK1	-1.06571	2.66888	6.39488	0.011445	0.198212
ENSMUSG00000020808.3	FAM64A	-2.0031	0.4963	16.4052	5.1146e-05	0.00597919
ENSMUSG00000020829.9	SLC46A1	-1.45729	7.27532	6.59242	0.0102414	0.187241
ENSMUSG00000021091.8	SERPINA3N	-1.3182	2.54287	7.39597	0.006537	0.140613
ENSMUSG00000021203.15	OTUB2	-1.78867	1.39685	9.9429	0.00161471	0.0559602
ENSMUSG00000021226.7	ACOT2	1.59879	2.66219	8.28111	0.00400597	0.104171
ENSMUSG00000021262.14	EVL	-1.09168	3.4123	6.93986	0.00842957	0.167051
ENSMUSG00000021298.7	GPR132	-1.36301	2.11668	8.22623	0.00412892	0.105447
ENSMUSG00000021306.10	GPR137B	-1.3125	1.53591	7.78419	0.00527053	0.123321
ENSMUSG00000021356.9	IRF4	-1.17457	4.03366	6.20199	0.0127607	0.211274
ENSMUSG00000021384.14	SUSD3	-1.27238	1.11043	5.38919	0.0202618	0.2724
ENSMUSG00000021423.5	LY86	-1.65016	2.95257	11.709	0.000621997	0.0302976
ENSMUSG00000021451.15	SEMA4D	-1.53346	4.78122	15.2207	9.56481e-05	0.00857262
ENSMUSG00000021457.14	SYK	-1.76468	4.92186	16.6915	4.39765e-05	0.00557755
ENSMUSG00000021608.14	LPCAT1	-1.10573	3.21316	6.56813	0.0103821	0.187565
ENSMUSG00000021624.9	CD180	-2.97785	2.45345	13.9493	0.000187807	0.013502
ENSMUSG00000021792.15	FAM213A	1.33051	8.56801	9.08964	0.00257062	0.077314
ENSMUSG00000021830.13	TXNDC16	-1.04762	3.93348	9.06203	0.00260972	0.0776218
ENSMUSG00000021880.6	RNASE6	-1.16077	2.58653	5.97562	0.0145049	0.225178
ENSMUSG00000021998.16	LCP1	-1.43491	6.46484	13.0948	0.000296111	0.0181777
ENSMUSG00000022037.14	CLU	-4.01882	6.6405	27.7037	1.41394e-07	9.05193e-05
ENSMUSG00000022092.10	PPP3CC	-1.25056	2.74027	6.3773	0.0115589	0.198456
ENSMUSG00000022103.9	GFRA2	-1.58401	0.918429	9.53109	0.00202021	0.0646644
ENSMUSG00000022227.4	MCPT1	-2.80218	1.26367	19.2075	1.1725e-05	0.00250208
ENSMUSG00000022439.9	PARVG	-2.13784	3.00477	13.2006	0.000279865	0.0175
ENSMUSG00000022488.8	NCKAP1L	-1.52917	4.4911	9.38308	0.00218997	0.0678387
ENSMUSG00000022504.9	CIITA	-1.94601	4.01361	22.241	2.40488e-06	0.000808279
ENSMUSG00000022575.4	GSDMD	-1.0074	7.57447	6.08406	0.0136407	0.218576
ENSMUSG00000022584.14	LY6C2	-1.24651	1.7604	4.1511	0.0416074	0.3925
ENSMUSG00000022615.7	TYMP	1.43988	4.45315	19.9963	7.75938e-06	0.0020061
ENSMUSG00000022619.5	MAPK8IP2	1.61566	1.08301	8.06114	0.00452246	0.111765
ENSMUSG00000022639.14	DUBR	-1.25956	1.50126	4.96547	0.0258583	0.306885
ENSMUSG00000022686.14	B3GNT5	-2.0007	1.94895	11.3744	0.000744625	0.0341664
ENSMUSG00000022831.14	HCLS1	-1.41393	4.25684	11.7773	0.000599568	0.0294182
ENSMUSG00000022838.13	EAF2	-1.70037	1.65901	12.0551	0.000516512	0.0265038
ENSMUSG00000022864.13	D16ERTD472E	-1.08098	1.30185	5.76747	0.0163255	0.241985
ENSMUSG00000022876.17	SAMSN1	-1.28469	2.21277	5.54226	0.0185626	0.26053
ENSMUSG00000022885.15	ST6GAL1	-1.25661	4.64027	5.9969	0.014331	0.224296
ENSMUSG00000022900.14	ILDR1	-1.10921	1.71408	6.31744	0.0119556	0.201686
ENSMUSG00000022901.13	CD86	-1.77776	2.53642	11.3784	0.000743046	0.0341664
ENSMUSG00000023008.18	FMNL3	-1.25059	3.42546	9.7896	0.00175502	0.0598685
ENSMUSG00000023031.7	CELA1	-7.75936	10.2629	13.2751	0.000268955	0.0173007
ENSMUSG00000023070.6	RGN	1.35687	3.4166	13.1148	0.00029298	0.018068
ENSMUSG00000023078.6	CXCL13	-3.76889	3.6084	27.1902	1.84386e-07	0.000107778
ENSMUSG00000023176.8	CPN2	1.33205	0.904252	3.99121	0.0457381	0.412592
ENSMUSG00000023274.14	CD4	-1.42101	3.15562	7.89184	0.00496584	0.118791
ENSMUSG00000023828.2	SLC22A3	1.05744	1.15938	5.45758	0.0194836	0.265979
ENSMUSG00000023927.15	SATB1	-1.98494	2.61734	15.6707	7.53832e-05	0.00756308
ENSMUSG00000023947.7	NFKBIE	-1.55069	2.93942	8.66619	0.00324168	0.0898579
ENSMUSG00000024030.6	ABCG1	-1.16282	2.27644	4.04725	0.0442433	0.405051
ENSMUSG00000024164.15	C3	-1.75692	5.87116	16.7749	4.20864e-05	0.00549329
ENSMUSG00000024186.15	RGS11	-2.33759	2.15654	6.98116	0.00823721	0.165039
ENSMUSG00000024222.16	FKBP5	2.79137	6.86091	27.3923	1.66094e-07	0.000101499
ENSMUSG00000024225.4	CLPS	-3.72482	7.81366	12.4169	0.000425467	0.0235191
ENSMUSG00000024235.10	MAP3K8	-1.20863	1.43809	6.20513	0.0127381	0.211159
ENSMUSG00000024334.8	H2-OA	-3.20671	2.24265	19.8155	8.52898e-06	0.0021234
ENSMUSG00000024349.9	TMEM173	-1.03595	3.4605	4.92408	0.0264849	0.31043
ENSMUSG00000024353.4	MZB1	-1.24656	4.25869	7.21819	0.00721683	0.150891
ENSMUSG00000024397.14	AIF1	-1.34968	2.60474	10.1235	0.00146392	0.0530482
ENSMUSG00000024399.5	LTB	-3.16568	3.10343	24.0648	9.31495e-07	0.000403968
ENSMUSG00000024421.16	LAMA3	-1.62145	4.86486	6.67949	0.00975286	0.18287
ENSMUSG00000024669.7	CD5	-2.09898	1.2842	15.3508	8.92811e-05	0.00826225
ENSMUSG00000024670.16	CD6	-1.58874	2.15928	11.8142	0.000587822	0.0291661
ENSMUSG00000024677.13	MS4A6B	-1.1426	3.53214	6.63727	0.00998669	0.185188
ENSMUSG00000024691.13	FAM111A	-1.22081	4.3352	11.0579	0.000883078	0.0382971
ENSMUSG00000024696.8	LPXN	-1.57733	3.27829	12.2609	0.000462557	0.024677
ENSMUSG00000024737.2	SLC15A3	-1.43874	2.32125	4.62402	0.0315272	0.342639
ENSMUSG00000024747.3	ALDH1A7	1.1011	5.96387	13.2047	0.000279249	0.0175
ENSMUSG00000024863.5	MBL2	2.18669	5.14417	17.8557	2.3831e-05	0.00390712
ENSMUSG00000024948.14	MAP4K2	-1.2028	3.14546	8.99067	0.00271362	0.0786827
ENSMUSG00000024965.8	FERMT3	-1.27173	3.6116	9.88707	0.00166444	0.0572081
ENSMUSG00000024986.11	HHEX	-1.29969	1.65898	6.09649	0.0135451	0.218422
ENSMUSG00000025017.9	PIK3AP1	-1.99384	2.84917	13.7222	0.000211931	0.0146866
ENSMUSG00000025058.4	5430427O19RIK	-1.99206	0.641417	8.98271	0.00272546	0.0786827
ENSMUSG00000025091.3	PNLIPRP2	-1.80326	6.94155	5.3496	0.020727	0.276446
ENSMUSG00000025197.9	CYP2C44	1.57851	2.61249	14.0577	0.000177286	0.0129534
ENSMUSG00000025225.14	NFKB2	-1.17038	4.82397	9.47539	0.00208247	0.0655303
ENSMUSG00000025316.16	BANP	1.00194	3.60543	8.12131	0.0043748	0.109525
ENSMUSG00000025321.14	ITGB8	-1.70036	1.21975	7.92432	0.00487747	0.117838
ENSMUSG00000025473.16	ADAM8	-1.46471	1.75854	9.04913	0.0026282	0.0779991
ENSMUSG00000025500.12	LMNTD2	-1.08002	1.32314	4.95019	0.0260877	0.308193
ENSMUSG00000025597.13	KLHL4	-1.27259	0.633953	6.76749	0.00928331	0.177362
ENSMUSG00000025854.15	FAM20C	-1.27681	1.50872	6.27058	0.0122759	0.205782
ENSMUSG00000025912.16	MYBL1	-3.94218	2.87517	31.9829	1.55532e-08	1.74248e-05
ENSMUSG00000026009.14	ICOS	-1.94071	1.46846	12.8971	0.000329099	0.0195415
ENSMUSG00000026011.13	CTLA4	-1.77039	0.847496	11.7973	0.000593163	0.0293179
ENSMUSG00000026012.2	CD28	-1.64768	2.23056	9.19053	0.0024327	0.0736604
ENSMUSG00000026104.14	STAT1	-1.17065	7.19598	15.3739	8.81998e-05	0.00826225
ENSMUSG00000026166.14	CCL20	-1.81069	2.90164	23.9733	9.76834e-07	0.000410393
ENSMUSG00000026288.14	INPP5D	-1.54227	4.29483	12.6452	0.000376537	0.0212696
ENSMUSG00000026395.16	PTPRC	-1.53772	6.60844	17.5507	2.79749e-05	0.00417882
ENSMUSG00000026399.12	CD55	-1.36215	5.24951	17.1083	3.53083e-05	0.00489366
ENSMUSG00000026414.13	TNNT2	1.84474	1.48849	10.8899	0.00096691	0.0407496
ENSMUSG00000026430.16	RASSF5	-1.21765	3.83979	9.68106	0.00186177	0.0618256
ENSMUSG00000026442.14	NFASC	-1.50053	1.52178	4.30561	0.0379869	0.374722
ENSMUSG00000026536.9	MNDA	-1.02343	1.64815	5.19535	0.0226474	0.290047
ENSMUSG00000026548.4	SLAMF9	-1.66409	0.706559	9.77372	0.00177024	0.0600988
ENSMUSG00000026581.14	SELL	-4.19507	3.07836	18.8618	1.40536e-05	0.00277849
ENSMUSG00000026586.16	PRRX1	1.94671	5.51046	18.3026	1.88454e-05	0.00345868
ENSMUSG00000026614.6	SLC30A10	-1.06898	5.83506	7.72214	0.00545476	0.125518
ENSMUSG00000026637.13	TRAF5	-1.45504	2.38584	10.0829	0.00149655	0.0534681
ENSMUSG00000026648.18	DCLRE1C	-1.07899	2.75137	6.56144	0.0104212	0.187805
ENSMUSG00000026656.15	FCGR2B	-1.31788	3.32984	6.10408	0.013487	0.218194
ENSMUSG00000026770.5	IL2RA	-1.05474	0.518471	4.99127	0.0254755	0.30498
ENSMUSG00000026778.13	PRKCQ	-1.12456	2.00416	6.71467	0.00956228	0.180964
ENSMUSG00000026786.14	APBB1IP	-1.32125	2.78632	6.90681	0.00858679	0.169165
ENSMUSG00000026873.9	PHF19	-2.21189	1.56506	11.1677	0.000832337	0.0369305
ENSMUSG00000026875.14	TRAF1	-1.45099	2.70268	8.15029	0.00430543	0.109212
ENSMUSG00000027009.18	ITGA4	-1.58154	4.88651	14.7209	0.000124657	0.010481
ENSMUSG00000027015.4	CYBRD1	-1.09985	3.13704	5.05087	0.0246136	0.300403
ENSMUSG00000027068.6	DHRS9	1.6533	0.998292	11.8138	0.000587921	0.0291661
ENSMUSG00000027073.5	PRG2	-1.40085	1.19677	4.80343	0.0284032	0.322703
ENSMUSG00000027199.14	GATM	-3.27254	3.81744	17.7357	2.53818e-05	0.0040623
ENSMUSG00000027245.11	HYPK	1.35624	2.57652	5.12767	0.0235473	0.293747
ENSMUSG00000027322.11	SIGLEC1	-1.06619	0.516841	4.01775	0.0450238	0.409163
ENSMUSG00000027338.16	PRND	-3.26099	-0.12173	34.0503	5.37056e-09	8.02243e-06
ENSMUSG00000027339.15	RASSF2	-1.33375	4.08211	11.863	0.000572597	0.028704
ENSMUSG00000027347.18	RASGRP1	-1.20099	3.36604	7.91348	0.00490678	0.118009
ENSMUSG00000027368.6	DUSP2	-2.69686	2.2604	19.4521	1.03154e-05	0.00231134
ENSMUSG00000027375.14	MAL	-1.4093	1.26892	8.48819	0.00357458	0.0966348
ENSMUSG00000027399.1	IL1A	-1.03269	0.405477	5.44164	0.0196622	0.267522
ENSMUSG00000027513.11	PCK1	1.92187	9.12445	11.7793	0.000598932	0.0294182
ENSMUSG00000027514.14	ZBP1	-1.35709	5.31598	23.7093	1.12041e-06	0.00045645
ENSMUSG00000027544.16	NFATC2	-1.09523	2.63052	7.30795	0.00686501	0.145115
ENSMUSG00000027562.12	CAR2	-1.0066	5.1764	5.59576	0.018004	0.256677
ENSMUSG00000027792.11	BCHE	1.01029	8.36226	4.38872	0.0361774	0.365103
ENSMUSG00000027863.8	CD2	-3.50445	1.57805	23.4906	1.25526e-06	0.000482163
ENSMUSG00000027875.12	HMGCS2	1.44224	6.26708	7.04538	0.007947	0.161146
ENSMUSG00000027962.14	VCAM1	-1.48687	4.18535	10.4132	0.00125121	0.0476522
ENSMUSG00000027983.13	CYP2U1	1.14707	4.4686	6.39321	0.0114557	0.198212
ENSMUSG00000027995.10	TLR2	-1.23087	1.63035	6.8815	0.00870922	0.170247
ENSMUSG00000028051.10	HCN3	1.06947	2.30685	6.35986	0.0116731	0.199154
ENSMUSG00000028076.12	CD1D1	-1.16908	2.0117	7.16199	0.00744645	0.154382
ENSMUSG00000028152.10	TSPAN5	1.0021	5.83386	15.5138	8.19068e-05	0.0078654
ENSMUSG00000028194.15	DDAH1	1.78066	2.82225	12.1632	0.000487418	0.0254975
ENSMUSG00000028268.14	GBP3	-1.16742	4.27182	12.9297	0.000323402	0.0193236
ENSMUSG00000028270.12	GBP2	-1.14151	4.98742	9.58236	0.00196456	0.0642198
ENSMUSG00000028385.14	SNX30	-1.19272	2.67473	5.94636	0.0147477	0.228156
ENSMUSG00000028459.11	CD72	-1.71229	4.06619	17.2395	3.29514e-05	0.00466314
ENSMUSG00000028525.16	PDE4B	-1.59628	3.39077	17.1359	3.4798e-05	0.00487317
ENSMUSG00000028542.17	SLC6A9	-1.01629	3.65262	3.87264	0.0490793	0.425566
ENSMUSG00000028581.17	LAPTM5	-1.62053	5.81933	13.239	0.000274181	0.0174151
ENSMUSG00000028613.14	LRP8	-1.21468	1.32722	6.69232	0.00968293	0.182256
ENSMUSG00000028634.16	HIVEP3	-1.36596	1.669	5.45049	0.0195628	0.266737
ENSMUSG00000028838.11	EXTL1	-1.33864	2.008	7.45465	0.0063273	0.1372
ENSMUSG00000028874.14	FGR	-1.1254	2.53229	4.31514	0.0377747	0.373964
ENSMUSG00000028931.11	KCNAB2	-1.26219	2.21276	7.11233	0.00765555	0.157132
ENSMUSG00000028965.13	TNFRSF9	-1.67558	0.172148	13.5302	0.000234754	0.0157802
ENSMUSG00000029061.2	MMP23	-1.87485	1.65305	14.435	0.00014508	0.0113399
ENSMUSG00000029153.11	OCIAD2	1.07318	7.73147	7.33867	0.00674868	0.143645
ENSMUSG00000029204.7	RHOH	-2.19848	3.17669	13.5902	0.000227374	0.0154117
ENSMUSG00000029254.16	STAP1	-2.32185	2.55954	16.5325	4.7823e-05	0.00579218
ENSMUSG00000029298.15	GBP9	-1.32927	3.53618	12.2707	0.000460115	0.0246446
ENSMUSG00000029417.9	CXCL9	-1.46819	3.57099	5.17659	0.0228932	0.290337
ENSMUSG00000029581.14	FSCN1	-1.316	2.98811	7.33191	0.00677411	0.143645
ENSMUSG00000029664.10	TFPI2	1.69004	2.32952	10.7879	0.00102163	0.0417471
ENSMUSG00000029699.13	SSC4D	-1.42009	0.453578	7.89581	0.00495496	0.118791
ENSMUSG00000029771.12	IRF5	-1.56743	3.48065	10.6063	0.00112704	0.0446876
ENSMUSG00000029798.11	HERC6	-1.22399	5.47952	12.0969	0.000505058	0.0260153
ENSMUSG00000029816.10	GPNMB	-2.40652	1.42454	17.8716	2.36323e-05	0.00390712
ENSMUSG00000029847.13	SLC23A4	-1.08759	6.08078	14.487	0.000141129	0.0110956
ENSMUSG00000030047.14	ARHGAP25	-1.75243	3.18491	13.7056	0.00021382	0.0147415
ENSMUSG00000030156.5	CD69	-1.53444	2.06673	10.8398	0.000993437	0.0413491
ENSMUSG00000030159.15	CLEC1B	-1.25399	1.04634	4.42	0.0355201	0.361493
ENSMUSG00000030187.15	KLRA2	-1.24296	1.86626	8.54356	0.00346746	0.0943655
ENSMUSG00000030220.13	ARHGDIB	-1.83161	5.11368	16.6303	4.54206e-05	0.00565402
ENSMUSG00000030263.13	LRMP	-1.48471	4.41923	10.2837	0.0013421	0.0499811
ENSMUSG00000030322.12	MBD4	-1.49042	2.68459	11.3302	0.000762551	0.0347516
ENSMUSG00000030365.11	CLEC2I	-3.11052	1.79344	18.8645	1.40343e-05	0.00277849
ENSMUSG00000030498.15	GAS2	1.26353	3.5355	9.35708	0.00222125	0.0686495
ENSMUSG00000030577.13	CD22	-4.03233	4.00402	31.3609	2.14253e-08	2.21571e-05
ENSMUSG00000030605.15	MFGE8	-1.59583	6.7084	12.3372	0.000444009	0.0240696
ENSMUSG00000030643.14	RAB30	1.14827	5.26847	9.06889	0.00259994	0.0775025
ENSMUSG00000030703.8	GDPD3	1.25016	1.03157	4.77288	0.0289114	0.325805
ENSMUSG00000030707.15	CORO1A	-1.84536	6.07684	16.9267	3.88507e-05	0.00527585
ENSMUSG00000030742.7	LAT	-1.25366	2.50696	8.03315	0.00459288	0.113089
ENSMUSG00000030745.9	IL21R	-2.14399	2.88324	15.631	7.69841e-05	0.0076101
ENSMUSG00000030771.16	MICALCL	1.07303	4.17896	8.97014	0.00274428	0.0790024
ENSMUSG00000030796.17	TEAD2	-1.44561	2.45845	5.02823	0.0249374	0.301762
ENSMUSG00000030798.15	CD37	-3.12471	4.16848	22.8098	1.78848e-06	0.000632744
ENSMUSG00000030830.18	ITGAL	-1.93317	3.99051	15.3597	8.8865e-05	0.00826225
ENSMUSG00000030872.14	GGA2	-1.56876	4.00397	13.4165	0.000249423	0.0165185
ENSMUSG00000030882.18	DNHD1	1.91511	1.09663	9.00896	0.0026866	0.0786827
ENSMUSG00000031015.8	SWAP70	-1.16963	5.35045	11.5459	0.000679006	0.0318479
ENSMUSG00000031101.6	SASH3	-1.8327	4.11302	14.7093	0.000125425	0.010481
ENSMUSG00000031112.10	STK26	-1.90545	2.3513	11.4171	0.000727705	0.0336195
ENSMUSG00000031133.12	ARHGEF6	-1.30498	3.71203	11.132	0.000848488	0.0374171
ENSMUSG00000031165.6	WAS	-1.57731	2.75267	6.65142	0.00990767	0.184476
ENSMUSG00000031202.5	RAB39B	-1.2789	0.372196	5.59233	0.0180393	0.256907
ENSMUSG00000031207.16	MSN	-1.35962	6.219	13.3465	0.00025891	0.016897
ENSMUSG00000031264.13	BTK	-2.2373	2.83695	13.7436	0.00020953	0.0145955
ENSMUSG00000031304.18	IL2RG	-1.46999	4.26237	9.01705	0.00267473	0.0786827
ENSMUSG00000031374.13	ZFP92	-1.19965	0.987228	7.33212	0.0067733	0.143645
ENSMUSG00000031383.8	DUSP9	1.94154	0.318418	14.309	0.000155121	0.0118492
ENSMUSG00000031389.17	ARHGAP4	-1.69936	3.67554	19.6334	9.38129e-06	0.00221198
ENSMUSG00000031506.11	PTPN7	-1.11404	2.75379	6.62346	0.0100644	0.185605
ENSMUSG00000031659.13	ADCY7	-1.23287	4.14802	12.654	0.000374765	0.0212588
ENSMUSG00000031698.14	MYLK3	1.43491	0.896705	7.2197	0.00721079	0.150891
ENSMUSG00000031880.7	RRAD	-1.21415	0.917737	6.30125	0.0120653	0.203265
ENSMUSG00000031891.6	HSD11B2	1.02772	2.47152	6.38589	0.0115031	0.198321
ENSMUSG00000032035.15	ETS1	-1.45038	5.53917	14.0637	0.000176717	0.0129534
ENSMUSG00000032053.7	POU2AF1	-2.50624	5.06532	13.3694	0.00025576	0.0167728
ENSMUSG00000032081.9	APOC3	-2.64211	7.18049	67.4156	2.19905e-16	2.9564e-12
ENSMUSG00000032089.16	IL10RA	-1.49648	3.18076	9.43292	0.00213125	0.0664791
ENSMUSG00000032122.14	SLC37A2	-2.69608	5.20511	8.35397	0.00384845	0.101818
ENSMUSG00000032311.17	NRG4	1.11998	2.65608	6.56611	0.0103939	0.187565
ENSMUSG00000032322.14	PSTPIP1	-1.1862	1.82644	7.64878	0.00568108	0.12858
ENSMUSG00000032369.13	PLSCR1	1.08248	6.55801	17.7026	2.58273e-05	0.00408496
ENSMUSG00000032420.7	NT5E	-1.21511	5.76676	10.1098	0.00147487	0.0531586
ENSMUSG00000032596.14	UBA7	-1.7039	5.87553	26.2938	2.93227e-07	0.000153826
ENSMUSG00000032698.15	LMO2	-1.57342	3.1522	16.0261	6.24757e-05	0.00682864
ENSMUSG00000032726.12	BMP8A	-1.31994	2.19896	7.15846	0.00746111	0.154382
ENSMUSG00000032946.16	RASGRP2	-1.24275	1.93572	6.21864	0.0126412	0.210332
ENSMUSG00000033213.16	AA467197	-1.30957	5.02214	20.9323	4.75804e-06	0.00139059
ENSMUSG00000033220.6	RAC2	-1.75623	5.47284	16.0511	6.16556e-05	0.00679424
ENSMUSG00000033287.15	KCTD17	-1.13225	0.897642	5.45724	0.0194874	0.265979
ENSMUSG00000033350.7	CHST2	-2.2583	2.70938	9.29528	0.00229745	0.0705182
ENSMUSG00000033486.14	CATSPER2	-1.23926	0.104331	5.90892	0.0150644	0.230931
ENSMUSG00000033508.7	ASPRV1	2.09707	0.432978	15.8397	6.8941e-05	0.00718483
ENSMUSG00000033722.9	BC034090	-1.10254	0.738779	5.2091	0.022469	0.288789
ENSMUSG00000033767.14	D930015E06RIK	-1.45095	4.2337	14.2892	0.000156763	0.0119069
ENSMUSG00000033847.15	PLA2G4C	-2.39889	1.20996	15.6566	7.59469e-05	0.00756319
ENSMUSG00000034041.4	LYL1	-1.96376	1.70686	11.2102	0.000813511	0.0362894
ENSMUSG00000034111.5	TMED8	-1.16244	3.54922	8.04776	0.00455599	0.112387
ENSMUSG00000034116.17	VAV1	-1.22634	3.59382	11.5816	0.000666087	0.0318074
ENSMUSG00000034266.5	BATF	-1.43528	1.19616	7.15685	0.00746781	0.154382
ENSMUSG00000034459.8	IFIT1	-1.99403	6.27903	28.1709	1.11064e-07	7.58357e-05
ENSMUSG00000034463.3	SCARA3	-1.46024	1.75093	6.5884	0.0102646	0.187241
ENSMUSG00000034528.15	HSD17B13	1.2294	5.97668	5.99166	0.0143737	0.224296
ENSMUSG00000034593.16	MYO5A	-1.34112	3.759	13.2865	0.000267323	0.0173007
ENSMUSG00000034634.7	LY6D	-2.00277	3.27341	10.8398	0.000993407	0.0413491
ENSMUSG00000034758.12	TLE6	-1.87941	1.77353	5.34209	0.0208165	0.276526
ENSMUSG00000034785.14	DIO1	-1.11184	5.86644	8.39521	0.00376212	0.100753
ENSMUSG00000034855.13	CXCL10	-1.79148	3.3785	11.2408	0.000800206	0.0361006
ENSMUSG00000034926.3	DHCR24	1.00487	7.46949	8.84866	0.00293304	0.0828399
ENSMUSG00000035186.6	UBD	-3.28078	4.5694	23.3685	1.33749e-06	0.000499478
ENSMUSG00000035202.7	LARS2	1.38433	8.21386	4.6503	0.0310482	0.339359
ENSMUSG00000035208.15	SLFN8	-1.29592	2.30216	7.68737	0.00556085	0.126712
ENSMUSG00000035305.5	ROR1	-1.00056	1.74258	6.1262	0.0133193	0.216523
ENSMUSG00000035486.14	PLK5	1.08986	0.392865	5.84814	0.0155935	0.234759
ENSMUSG00000035697.14	HMHA1	-1.6568	4.97591	16.7944	4.16569e-05	0.00549055
ENSMUSG00000035711.4	DOK3	-2.08308	2.70271	14.5954	0.000133239	0.0108005
ENSMUSG00000035824.7	TK2	-1.00793	3.2267	6.35387	0.0117125	0.199573
ENSMUSG00000035896.4	RNASE1	-5.38664	8.29175	16.4739	4.93255e-05	0.00588531
ENSMUSG00000035934.15	PKNOX2	-1.13283	0.317989	5.41194	0.0199995	0.27041
ENSMUSG00000036006.19	FAM65B	-1.78758	3.18488	12.4032	0.000428606	0.0235191
ENSMUSG00000036067.12	SLC2A6	-2.8555	1.42744	16.2251	5.62439e-05	0.00640799
ENSMUSG00000036181.2	HIST1H1C	1.28449	6.44146	13.4039	0.000251098	0.0165479
ENSMUSG00000036231.5	AGR3	1.83877	0.089614	13.2799	0.000268269	0.0173007
ENSMUSG00000036273.15	LRRK2	-1.80388	2.51361	10.393	0.00126493	0.0478644
ENSMUSG00000036353.13	P2RY12	-1.12938	0.759441	4.63604	0.0313072	0.341358
ENSMUSG00000036469.16	45717	-1.57437	3.02307	8.14579	0.00431613	0.109277
ENSMUSG00000036500.4	AKP3	-4.17424	9.46469	7.10024	0.00770736	0.157954
ENSMUSG00000036526.8	CARD11	-1.08572	4.05798	8.48414	0.00358256	0.0966348
ENSMUSG00000036594.14	H2-AA	-1.13184	8.35989	5.22714	0.022237	0.28718
ENSMUSG00000036853.5	MCOLN3	1.52415	2.34742	5.91877	0.0149804	0.230167
ENSMUSG00000036931.14	NFKBID	-1.01857	1.34506	5.10116	0.0239099	0.295669
ENSMUSG00000037010.7	APLN	-1.49908	1.11655	7.80445	0.00521178	0.122495
ENSMUSG00000037138.17	AFF3	-1.75501	2.10897	7.41386	0.00647232	0.139669
ENSMUSG00000037139.15	MYOM3	1.93099	2.67478	10.1649	0.00143143	0.0521869
ENSMUSG00000037318.10	TRAF3IP3	-1.50579	2.86341	8.81045	0.00299511	0.0844156
ENSMUSG00000037337.11	MAP4K1	-1.87384	3.55062	12.8922	0.000329955	0.0195415
ENSMUSG00000037405.7	ICAM1	-1.38591	3.74846	7.33613	0.00675823	0.143645
ENSMUSG00000037492.16	ZMAT4	2.25031	2.2711	13.0064	0.00031043	0.0186313
ENSMUSG00000037548.14	H2-DMB2	-3.90695	3.3446	25.038	5.62122e-07	0.000260592
ENSMUSG00000037552.17	PLEKHG2	-1.05235	4.40658	13.0612	0.000301476	0.0183396
ENSMUSG00000037731.5	THEMIS2	-1.25253	3.22794	7.77218	0.00530569	0.123836
ENSMUSG00000037754.13	PPP1R16B	-1.50424	3.63374	16.7379	4.29153e-05	0.00549479
ENSMUSG00000037773.14	PCED1A	-1.03731	2.01661	4.0455	0.0442893	0.405051
ENSMUSG00000037849.8	GM4955	-2.16399	1.69675	13.6669	0.000218271	0.0149716
ENSMUSG00000037860.15	AIM2	-1.16936	2.55943	8.31969	0.00392177	0.102476
ENSMUSG00000037913.12	TMEM156	-1.24884	0.181019	7.07659	0.00780976	0.159384
ENSMUSG00000037922.13	BANK1	-3.00514	3.16758	18.3454	1.84266e-05	0.00344066
ENSMUSG00000037936.15	SCARB1	-1.13769	4.51819	7.05509	0.00790403	0.160759
ENSMUSG00000037946.11	FGD3	-1.74046	2.42477	10.5965	0.00113304	0.0446876
ENSMUSG00000037972.6	SNN	-2.18026	3.25735	13.9082	0.000191954	0.0135222
ENSMUSG00000038011.15	DNAH10	4.56167	2.41366	32.3813	1.26702e-08	1.54853e-05
ENSMUSG00000038068.14	RNF144B	1.02927	3.62697	7.78286	0.00527443	0.123321
ENSMUSG00000038128.6	CAMK4	1.31969	3.82424	6.58508	0.0102837	0.187336
ENSMUSG00000038147.13	CD84	-1.51147	2.62537	10.1285	0.00145991	0.053046
ENSMUSG00000038179.13	SLAMF7	-1.37493	3.18886	8.99717	0.00270398	0.0786827
ENSMUSG00000038311.13	2410017I17RIK	-1.30239	0.308662	9.07653	0.00258911	0.0774281
ENSMUSG00000038352.15	ARL5C	-1.92145	1.28803	10.1118	0.00147321	0.0531586
ENSMUSG00000038421.13	FCRLA	-2.89204	2.90383	14.8331	0.000117456	0.0101876
ENSMUSG00000038578.15	SUSD1	-1.08779	2.06276	4.70658	0.0300473	0.332201
ENSMUSG00000038608.15	DOCK10	-1.26708	4.58883	11.7529	0.000607484	0.0296983
ENSMUSG00000038843.17	GCNT1	-1.51017	2.69049	10.9111	0.000955908	0.0404127
ENSMUSG00000039021.15	TTC16	-1.68591	0.220125	13.2272	0.000275916	0.0174151
ENSMUSG00000039114.15	NRN1	1.33825	2.23752	9.47358	0.00208452	0.0655303
ENSMUSG00000039232.11	STX11	-1.19009	1.16171	5.57081	0.0182623	0.258441
ENSMUSG00000039236.18	ISG20	-1.09116	1.6903	5.83129	0.0157436	0.236085
ENSMUSG00000039264.9	GIMAP3	-1.24629	4.80019	11.3587	0.000750973	0.0343404
ENSMUSG00000039316.14	RFTN1	-1.49046	3.3796	12.8191	0.000343102	0.0201426
ENSMUSG00000039395.8	MREG	-1.12999	2.67741	5.25924	0.0218306	0.285441
ENSMUSG00000039747.11	ORAI2	-1.10696	3.92714	10.9904	0.000915872	0.0392133
ENSMUSG00000039760.8	IL22RA2	-2.44882	2.8291	19.3792	1.0717e-05	0.00232386
ENSMUSG00000039934.12	GSAP	-1.6364	2.3247	12.543	0.000397701	0.0223711
ENSMUSG00000039958.17	METTL20	1.09922	4.33471	9.7547	0.00178865	0.0603255
ENSMUSG00000039997.16	IFI203	-1.61656	4.02374	18.7331	1.50348e-05	0.00286229
ENSMUSG00000040016.16	PTGER3	-2.26841	1.43772	9.50979	0.00204379	0.0651106
ENSMUSG00000040061.17	PLCB2	-1.14682	2.56614	8.11592	0.00438783	0.109647
ENSMUSG00000040134.8	RDH7	1.40431	7.43214	14.3357	0.000152938	0.0117491
ENSMUSG00000040247.5	TBC1D10C	-1.13768	2.06212	5.56126	0.0183622	0.259036
ENSMUSG00000040253.15	GBP7	-1.11553	4.82214	10.8427	0.000991835	0.0413491
ENSMUSG00000040270.16	BACH2	-1.21637	3.55942	6.00974	0.0142271	0.223707
ENSMUSG00000040276.14	PACSIN1	-1.7372	0.768797	12.3	0.000452953	0.024358
ENSMUSG00000040289.8	HEY1	-1.07015	1.75375	6.31776	0.0119534	0.201686
ENSMUSG00000040328.14	OLFR56	-1.86994	2.15416	15.0617	0.000104052	0.00920314
ENSMUSG00000040350.15	TRIM7	-1.17598	2.63783	9.42693	0.00213822	0.0665423
ENSMUSG00000040432.4	LTB4R2	-1.61107	2.29605	11.1312	0.000848872	0.0374171
ENSMUSG00000040528.15	MILR1	-1.12685	1.29833	6.08765	0.013613	0.218576
ENSMUSG00000040592.11	CD79B	-3.92274	4.69664	28.8782	7.70769e-08	5.96945e-05
ENSMUSG00000040663.8	CLCF1	-1.82874	1.13241	11.688	0.00062904	0.03053
ENSMUSG00000040699.13	LIMD2	-1.61677	4.27608	12.6645	0.000372664	0.0212588
ENSMUSG00000040710.10	ST8SIA4	-1.17699	3.85186	7.81479	0.00518204	0.122009
ENSMUSG00000040715.12	RSC1A1	1.25744	3.94267	10.5688	0.0011501	0.0446876
ENSMUSG00000040723.14	RCSD1	-1.02276	4.06047	6.51276	0.0107103	0.190714
ENSMUSG00000040747.9	CD53	-1.84021	4.67214	17.3338	3.13556e-05	0.00448451
ENSMUSG00000040751.12	LAT2	-1.36274	2.75623	10.3154	0.00131927	0.0492673
ENSMUSG00000040808.4	S100G	-3.49936	5.87785	9.54193	0.00200831	0.0646644
ENSMUSG00000040918.12	SLC19A2	1.19371	5.64871	8.60531	0.00335184	0.0915896
ENSMUSG00000040990.17	SH3KBP1	-1.81624	3.95436	16.4684	4.94674e-05	0.00588531
ENSMUSG00000041202.12	PLA2G2D	-1.82432	2.85473	8.12371	0.00436901	0.109525
ENSMUSG00000041481.16	SERPINA3G	-1.16896	4.36186	11.2478	0.000797179	0.0360851
ENSMUSG00000041538.15	H2-OB	-5.0451	4.31826	37.6422	8.49876e-10	1.90429e-06
ENSMUSG00000041660.8	BBOX1	2.11516	6.21084	7.61453	0.00578997	0.129951
ENSMUSG00000042179.5	PNLIPRP1	-8.03986	8.61689	16.2026	5.69165e-05	0.00643013
ENSMUSG00000042254.14	CILP	-2.72762	2.96454	19.754	8.80782e-06	0.00215295
ENSMUSG00000042293.7	GM5617	-1.00228	1.5798	4.58963	0.0321659	0.346783
ENSMUSG00000042333.14	TNFRSF14	-1.11896	1.61483	5.75289	0.0164616	0.243465
ENSMUSG00000042351.8	GRAP2	-1.0528	1.42749	4.66253	0.0308277	0.337224
ENSMUSG00000042404.16	DENND4B	-1.64922	3.01587	14.5647	0.000135426	0.0108005
ENSMUSG00000042436.12	MFAP4	-1.23463	3.16904	4.28173	0.0385242	0.376668
ENSMUSG00000042549.10	MAP2K3OS	1.24253	1.47486	7.51618	0.00611473	0.13488
ENSMUSG00000042816.3	GPR151	1.92255	2.28525	9.40623	0.0021625	0.0671423
ENSMUSG00000043008.8	KLHL6	-3.43233	3.5969	26.2659	2.97492e-07	0.000153826
ENSMUSG00000043015.15	NEMP2	-1.2995	2.48199	8.08821	0.00445541	0.110668
ENSMUSG00000043263.13	PYHIN1	-2.52822	3.48118	20.2137	6.92546e-06	0.00188504
ENSMUSG00000043461.13	SPTSSB	1.34202	1.51222	6.63465	0.0100014	0.185205
ENSMUSG00000043505.8	GIMAP5	-1.06215	2.32489	5.25077	0.0219371	0.285666
ENSMUSG00000043789.7	VWCE	1.17634	3.88138	12.2364	0.000468654	0.0248055
ENSMUSG00000043832.13	CLEC4A3	-1.07895	0.797996	4.20198	0.0403767	0.386077
ENSMUSG00000043895.5	S1PR2	-1.984	2.90516	13.8983	0.000192974	0.0135222
ENSMUSG00000044072.14	EML6	-1.40036	0.505245	10.2614	0.0013584	0.0501714
ENSMUSG00000044250.7	PCED1B	-1.42436	0.98981	6.48137	0.0109011	0.192356
ENSMUSG00000044551.13	9930012K11RIK	1.341	1.67247	7.49674	0.00618108	0.13556
ENSMUSG00000044681.19	CNPY1	-1.39137	3.16355	14.7081	0.000125506	0.010481
ENSMUSG00000044694.2	2010007H06RIK	-1.28492	1.89482	8.46198	0.00362648	0.0973141
ENSMUSG00000044827.10	TLR1	-2.12748	3.19505	16.0763	6.08416e-05	0.00675995
ENSMUSG00000044906.5	4930503L19RIK	-1.25412	3.25129	12.6717	0.000371231	0.0212588
ENSMUSG00000044948.16	CFAP43	-1.04718	2.31995	5.25451	0.02189	0.285441
ENSMUSG00000045092.8	S1PR1	-1.06926	3.51606	6.76667	0.0092876	0.177362
ENSMUSG00000045322.10	TLR9	-2.16117	1.30559	9.54503	0.00200492	0.0646644
ENSMUSG00000045382.6	CXCR4	-3.16788	3.76476	15.7177	7.35322e-05	0.00751089
ENSMUSG00000045763.7	BASP1	-1.71809	3.04106	17.5844	2.74839e-05	0.00415161
ENSMUSG00000045826.8	PTPRCAP	-1.8682	2.57055	10.164	0.00143207	0.0521869
ENSMUSG00000045827.10	SERPINB9	-1.00537	3.66447	9.15422	0.00248146	0.0749679
ENSMUSG00000045868.12	GVIN1	-1.58886	4.97888	19.4088	1.0552e-05	0.00232386
ENSMUSG00000045932.12	IFIT2	-1.5736	3.55846	22.0994	2.58888e-06	0.000848899
ENSMUSG00000046080.17	CLEC9A	-1.04883	1.42912	4.56962	0.0325437	0.347048
ENSMUSG00000046157.13	TMEM229B	-1.75448	4.43738	29.4325	5.78989e-08	5.18929e-05
ENSMUSG00000046169.9	ADAMTS6	-1.0099	0.344949	4.87862	0.0271913	0.314325
ENSMUSG00000046207.14	PIK3R6	-1.17889	0.694609	4.20994	0.0401878	0.385092
ENSMUSG00000046213.9	CYM	2.27371	3.33233	25.0704	5.52741e-07	0.000260592
ENSMUSG00000046352.7	GJB2	-1.31874	4.00776	15.7684	7.1588e-05	0.0074033
ENSMUSG00000046572.10	ZFP518B	-1.16236	1.02744	6.95892	0.00834022	0.165867
ENSMUSG00000046668.8	CXXC5	-1.04371	2.60857	4.62381	0.0315311	0.342639
ENSMUSG00000046688.14	TIFA	1.4671	6.51931	8.35784	0.00384027	0.101818
ENSMUSG00000046806.13	3110062M04RIK	-1.09517	1.62862	6.38638	0.0114999	0.198321
ENSMUSG00000046808.17	ATP10D	-1.18872	2.15825	6.51697	0.010685	0.190516
ENSMUSG00000046840.16	HNF4AOS	1.98561	2.03335	11.5736	0.000668952	0.0318074
ENSMUSG00000047246.6	HIST1H2BE	1.02748	0.850312	4.35989	0.0367947	0.368605
ENSMUSG00000047501.3	CLDN4	-1.38511	5.98815	12.4534	0.000417242	0.0233625
ENSMUSG00000047767.17	ATG16L2	-1.02193	2.12089	4.80577	0.0283646	0.322703
ENSMUSG00000047798.15	CD300LF	-1.27589	2.08945	6.73853	0.00943522	0.1793
ENSMUSG00000047867.11	GIMAP6	-1.37442	4.89473	12.3693	0.000436452	0.0237557
ENSMUSG00000048279.17	SACS	-1.1039	2.2199	6.48111	0.0109027	0.192356
ENSMUSG00000048852.13	GM12185	-2.52916	0.804821	16.6392	4.52078e-05	0.00565402
ENSMUSG00000048865.16	ARHGAP30	-1.49814	4.34976	13.6125	0.000224679	0.0153329
ENSMUSG00000049103.13	CCR2	-1.14203	1.7237	4.97898	0.025657	0.30646
ENSMUSG00000049109.14	THEMIS	-1.29651	1.08868	6.69046	0.00969303	0.182256
ENSMUSG00000049744.15	ARHGAP15	-1.74243	2.74489	10.706	0.00106789	0.0431133
ENSMUSG00000049804.9	ARMCX4	-1.0213	0.827707	4.42993	0.035314	0.360558
ENSMUSG00000049866.12	ARL4C	-1.15635	2.58024	7.38254	0.00658602	0.141216
ENSMUSG00000050075.8	GPR171	-1.21445	2.6531	7.91933	0.00489094	0.117838
ENSMUSG00000050097.6	CES2B	-1.73351	2.94823	7.52951	0.00606964	0.134432
ENSMUSG00000050158.5	OLFR165	1.3745	1.75386	7.6751	0.0055988	0.127361
ENSMUSG00000050192.8	EIF5A2	-1.45466	1.99481	11.5435	0.000679882	0.0318479
ENSMUSG00000050350.7	GPR18	-1.33539	2.29045	7.42736	0.00642395	0.139072
ENSMUSG00000050357.9	RLTPR	-1.27166	2.16895	4.33873	0.0372546	0.370789
ENSMUSG00000050447.15	LYPD6	1.24271	1.11244	6.3854	0.0115063	0.198321
ENSMUSG00000050921.12	P2RY10	-1.90081	2.87981	13.2407	0.000273932	0.0174151
ENSMUSG00000051212.7	GPR183	-1.83951	1.89264	8.94359	0.00278445	0.079817
ENSMUSG00000051341.5	ZFP52	-1.07714	1.73514	5.44005	0.0196801	0.267522
ENSMUSG00000051439.6	CD14	-1.39803	2.06898	9.31673	0.00227071	0.0698568
ENSMUSG00000051506.16	WDFY4	-1.98397	4.09528	12.2088	0.000475634	0.0250762
ENSMUSG00000051811.14	COX6B2	-1.07232	0.967403	3.90675	0.0480925	0.421758
ENSMUSG00000051969.7	TLR11	-1.4358	0.86266	8.5601	0.0034361	0.0937016
ENSMUSG00000051998.14	LAX1	-1.40791	3.78402	12.1825	0.000482408	0.025334
ENSMUSG00000052013.14	BTLA	-3.07951	3.44662	19.9022	8.15085e-06	0.00206755
ENSMUSG00000052125.16	F730043M19RIK	-1.15125	0.171995	6.27913	0.0122168	0.205304
ENSMUSG00000052142.15	RASAL3	-1.41579	3.43695	10.821	0.00100356	0.041394
ENSMUSG00000052160.6	PLD4	-1.07103	3.60457	7.29077	0.00693098	0.14628
ENSMUSG00000052271.7	BHLHA15	-1.24917	4.2839	6.08879	0.0136043	0.218576
ENSMUSG00000052384.13	NRROS	-1.47997	2.84663	12.2459	0.000466289	0.0247778
ENSMUSG00000052477.15	C130026I21RIK	-3.20762	0.636242	25.4953	4.4346e-07	0.00022081
ENSMUSG00000052889.11	PRKCB	-2.18081	2.61223	15.2972	9.18515e-05	0.00840035
ENSMUSG00000052914.4	CYP2J6	1.15837	8.80649	5.51628	0.0188403	0.262257
ENSMUSG00000052949.14	RNF157	-1.35686	1.95726	8.98162	0.00272709	0.0786827
ENSMUSG00000053004.9	HRH1	-1.14317	1.10089	5.86404	0.0154533	0.233957
ENSMUSG00000053040.13	APH1C	-1.14003	0.94154	5.00067	0.0253376	0.304736
ENSMUSG00000053137.6	MAPK11	-1.80873	1.03503	12.6584	0.000373882	0.0212588
ENSMUSG00000053205.8	STYX	-1.05242	0.31023	5.57928	0.0181742	0.257736
ENSMUSG00000053279.6	ALDH1A1	1.13731	9.21494	4.7328	0.0295927	0.32915
ENSMUSG00000053318.7	SLAMF8	-1.51465	1.72894	8.89223	0.00286387	0.0812276
ENSMUSG00000053641.8	DENND4A	-1.17561	3.7786	9.88628	0.00166516	0.0572081
ENSMUSG00000053716.9	DUSP7	-1.00756	3.28657	6.99623	0.00816815	0.164636
ENSMUSG00000053746.8	PTRH1	-1.87317	2.95543	14.5599	0.00013577	0.0108005
ENSMUSG00000053835.17	H2-T24	-1.27995	1.60168	9.19224	0.00243043	0.0736604
ENSMUSG00000053877.12	SRCAP	-1.32616	4.55218	7.63676	0.00571907	0.128939
ENSMUSG00000053916.4	NANP	1.4652	2.27703	6.52725	0.0106234	0.189893
ENSMUSG00000053985.10	ZFP14	-1.06349	0.482174	5.99045	0.0143835	0.224296
ENSMUSG00000054072.11	IIGP1	-1.40495	4.69533	10.2661	0.001355	0.0501714
ENSMUSG00000054435.16	GIMAP4	-1.32261	5.15175	14.1839	0.00016578	0.0123034
ENSMUSG00000054626.11	XLR	-1.57293	1.18989	11.0357	0.000893759	0.0386357
ENSMUSG00000054702.14	AP1S3	-1.15991	4.36333	6.43827	0.0111687	0.194973
ENSMUSG00000054708.17	ANKRD24	-1.56556	1.85238	5.91197	0.0150383	0.230794
ENSMUSG00000054855.13	RND1	-1.18949	0.210697	4.42648	0.0353854	0.360781
ENSMUSG00000055301.8	ADH7	1.2186	1.51071	4.34286	0.0371643	0.370376
ENSMUSG00000055413.12	H2-Q5	-1.42243	1.20654	8.091	0.00444855	0.110668
ENSMUSG00000055546.6	TIMD4	-1.479	1.38864	4.38763	0.0362007	0.365103
ENSMUSG00000055805.14	FMNL1	-1.44933	3.81342	9.08171	0.00258178	0.0774281
ENSMUSG00000056025.12	CLCA3A1	1.48279	5.424	16.5539	4.72859e-05	0.0057792
ENSMUSG00000056091.12	ST3GAL5	-1.21139	1.29754	5.09904	0.0239391	0.295669
ENSMUSG00000056133.4	GM9992	1.59085	6.38428	36.6018	1.449e-09	2.7829e-06
ENSMUSG00000056145.5	AI504432	-1.38622	2.67636	9.70043	0.00184225	0.0614569
ENSMUSG00000056290.15	MS4A4B	-1.28842	2.20608	7.48323	0.00622762	0.135916
ENSMUSG00000056498.13	TMEM154	-1.2346	3.07219	6.86447	0.00879261	0.171316
ENSMUSG00000056666.13	RETSAT	1.09136	7.24387	9.75292	0.00179038	0.0603255
ENSMUSG00000056735.5	A930024E05RIK	-1.02735	0.408785	3.92647	0.0475315	0.419732
ENSMUSG00000056917.12	SIPA1	-1.12835	4.31089	7.00633	0.0081222	0.163956
ENSMUSG00000057098.14	EBF1	-2.26478	2.40965	15.4092	8.65646e-05	0.00825372
ENSMUSG00000057135.12	SCIMP	-1.99003	1.32589	14.7553	0.000122404	0.010481
ENSMUSG00000057137.9	TMEM140	-1.1759	4.88059	8.24004	0.00409763	0.105297
ENSMUSG00000057193.7	SLC44A2	-1.09958	4.28096	11.5451	0.000679268	0.0318479
ENSMUSG00000057315.14	ARHGAP24	-1.0205	2.0424	4.99678	0.0253945	0.304736
ENSMUSG00000057880.12	ABAT	1.21709	7.04218	15.682	7.49338e-05	0.00756308
ENSMUSG00000057969.15	SEMA3B	-1.08418	5.15602	11.2486	0.000796822	0.0360851
ENSMUSG00000058163.13	GM5431	-1.04165	4.88844	5.51012	0.0189067	0.262297
ENSMUSG00000058799.14	NAP1L1	-1.00201	6.38788	9.50127	0.0020533	0.0652591
ENSMUSG00000058818.13	PIRB	-1.14069	2.67598	6.63125	0.0100205	0.185304
ENSMUSG00000059013.12	SH2D3C	-1.01503	3.07411	5.92204	0.0149527	0.230004
ENSMUSG00000059336.14	SLC14A1	-1.22945	3.05241	11.0642	0.000880091	0.0382911
ENSMUSG00000059479.7	B3GNT8	-1.36404	1.43917	6.82549	0.00898657	0.173088
ENSMUSG00000059540.15	TCEA2	-1.42245	0.210113	8.7344	0.00312261	0.0876418
ENSMUSG00000059895.12	PTP4A3	-1.44563	4.29471	12.1261	0.000497221	0.0258094
ENSMUSG00000059994.10	FCRL1	-3.65923	2.41029	17.0568	3.62787e-05	0.00497684
ENSMUSG00000060176.3	KIF27	2.2081	1.96576	12.8837	0.000331456	0.0195443
ENSMUSG00000060509.4	XCR1	-1.57647	0.562401	6.59815	0.0102085	0.187235
ENSMUSG00000060550.15	H2-Q7	-1.27438	5.3107	15.9322	6.56517e-05	0.00700493
ENSMUSG00000061356.13	NUGGC	-3.06868	2.00074	17.9065	2.3203e-05	0.00389926
ENSMUSG00000062210.13	TNFAIP8	-1.11636	4.07542	9.80879	0.0017368	0.0594135
ENSMUSG00000062939.11	STAT4	-1.29075	2.25468	6.64337	0.00995256	0.18481
ENSMUSG00000063286.7	GM8995	-1.51362	4.06385	11.8574	0.000574335	0.028704
ENSMUSG00000063428.7	DDO	-1.11836	0.414378	5.09666	0.023972	0.295669
ENSMUSG00000063506.13	ARHGAP22	-1.02681	0.743941	5.41074	0.0200132	0.27041
ENSMUSG00000063903.5	KLK1	-3.55134	7.74404	15.6066	7.79832e-05	0.0076526
ENSMUSG00000064065.15	IPCEF1	-1.23863	2.12661	7.15498	0.00747563	0.154382
ENSMUSG00000064247.14	PLCXD1	-1.3863	0.0796069	8.32355	0.00391343	0.102476
ENSMUSG00000064262.7	GIMAP8	-1.35737	4.15083	13.1162	0.000292757	0.018068
ENSMUSG00000064267.13	HVCN1	-1.93889	4.63098	14.0416	0.000178815	0.0129945
ENSMUSG00000064337.1	MT-RNR1	1.02933	9.41057	4.39743	0.0359932	0.364103
ENSMUSG00000064368.1	MT-ND6	1.08391	6.96855	10.8416	0.000992472	0.0413491
ENSMUSG00000066258.13	TRIM12A	-1.007	5.00734	15.2266	9.5351e-05	0.00857262
ENSMUSG00000066363.12	SERPINA3F	-1.30222	2.26833	4.62861	0.031443	0.342561
ENSMUSG00000066640.11	FBXL18	-1.2451	3.21614	14.5644	0.00013545	0.0108005
ENSMUSG00000066677.11	PYDC3	-1.27303	1.38311	7.51464	0.00611995	0.13488
ENSMUSG00000067049.7	UNC93A	2.38777	4.86349	50.9687	9.38527e-13	3.15439e-09
ENSMUSG00000068205.14	MACROD2	1.12549	1.619	6.97045	0.00828666	0.165536
ENSMUSG00000068245.14	PHF11D	-1.05202	3.11652	7.71982	0.00546178	0.125518
ENSMUSG00000068740.13	CELSR2	-1.24214	1.13625	5.87619	0.015347	0.232987
ENSMUSG00000069114.8	ZBTB10	-1.14896	1.6726	6.94101	0.00842417	0.167051
ENSMUSG00000069516.7	LYZ2	-2.04777	7.40902	17.5217	2.84051e-05	0.00419646
ENSMUSG00000069874.7	IRGM2	-1.13298	6.13871	11.2322	0.000803922	0.0361469
ENSMUSG00000069892.9	9930111J21RIK2	-1.95105	3.02271	10.9806	0.000920729	0.0392961
ENSMUSG00000069893.10	9930111J21RIK1	-1.89055	0.723282	12.4061	0.000427943	0.0235191
ENSMUSG00000070000.13	FCHO1	-2.32984	2.4703	18.0117	2.19552e-05	0.00387679
ENSMUSG00000070031.11	SP140	-1.7665	3.34446	15.2253	9.54158e-05	0.00857262
ENSMUSG00000070034.13	SP110	-1.89917	3.37823	21.0729	4.42134e-06	0.00135092
ENSMUSG00000070354.13	GM21975	-1.32796	0.679975	8.23372	0.00411192	0.105297
ENSMUSG00000070960.4	GM19680	-2.25984	1.86659	7.1383	0.00754547	0.155585
ENSMUSG00000071042.11	RASGRP3	-2.36364	3.5713	14.4922	0.000140744	0.0110956
ENSMUSG00000071324.11	ARMC2	-1.49234	1.07214	10.2394	0.00137471	0.0506343
ENSMUSG00000071356.7	REG3B	2.10147	12.1745	5.21662	0.022372	0.288065
ENSMUSG00000071713.4	CSF2RB	-1.02353	3.36872	5.51231	0.0188831	0.262257
ENSMUSG00000071714.5	CSF2RB2	-1.50445	1.8668	4.46604	0.0345749	0.357821
ENSMUSG00000071715.11	NCF4	-1.56315	2.27549	5.96278	0.014611	0.226563
ENSMUSG00000072109.11	A530040E14RIK	-2.42389	0.8633	15.7122	7.37457e-05	0.00751089
ENSMUSG00000072620.3	SLFN2	-1.04542	4.91137	17.9484	2.26974e-05	0.00389926
ENSMUSG00000072623.6	ZFP9	-1.0482	2.17834	5.05105	0.0246111	0.300403
ENSMUSG00000073409.12	H2-Q6	-1.19337	5.05855	17.6252	2.68997e-05	0.00415161
ENSMUSG00000073418.4	C4B	-1.01513	4.94202	11.4963	0.000697344	0.0325524
ENSMUSG00000073433.10	ARHGDIG	-2.05363	2.03286	5.65942	0.0173618	0.251793
ENSMUSG00000073489.5	IFI204	-1.0427	2.31723	5.90648	0.0150853	0.230986
ENSMUSG00000073491.10	PYDC4	-3.03701	1.95676	39.7214	2.92894e-10	7.87532e-07
ENSMUSG00000073633.9	FBXO36	1.29382	2.19992	6.46166	0.0110227	0.193206
ENSMUSG00000073902.5	GM1966	-2.15126	2.43718	13.0151	0.000308992	0.0186282
ENSMUSG00000073940.3	HBB-BT	-1.72659	1.54657	6.02116	0.0141354	0.223047
ENSMUSG00000074141.13	IL4I1	-3.70298	2.11097	20.0859	7.40389e-06	0.00195172
ENSMUSG00000074151.13	NLRC5	-1.41105	3.75246	22.0489	2.65786e-06	0.000850768
ENSMUSG00000074623.4	GM826	2.36621	1.26439	15.5453	8.05515e-05	0.0077909
ENSMUSG00000074647.3	FAM83C	-2.31188	1.16343	18.9727	1.32605e-05	0.00270112
ENSMUSG00000074785.4	PLXNC1	-1.74292	2.47406	5.09959	0.0239315	0.295669
ENSMUSG00000074896.3	IFIT3	-1.06558	4.85512	7.71198	0.00548555	0.125784
ENSMUSG00000074923.10	PAK6	1.83059	2.96868	8.62862	0.00330921	0.0910224
ENSMUSG00000075602.10	LY6A	-1.08138	5.03351	12.7931	0.000347909	0.0202787
ENSMUSG00000076522.2	IGKV16-104	-1.20502	1.78575	6.60167	0.0101883	0.18712
ENSMUSG00000076552.3	IGKV4-61	-2.21489	2.46621	8.23733	0.00410375	0.105297
ENSMUSG00000076555.3	IGKV4-57-1	-2.96439	1.86641	14.1751	0.000166559	0.0123034
ENSMUSG00000076587.3	IGKV6-20	-2.20084	2.08071	5.65257	0.0174298	0.252293
ENSMUSG00000076612.7	IGHG2C	-4.13691	4.20356	16.7433	4.27942e-05	0.00549479
ENSMUSG00000076613.3	IGHG2B	-4.30559	7.08899	22.8416	1.75917e-06	0.000632744
ENSMUSG00000076614.7	IGHG1	-4.0044	3.45846	28.8079	7.99243e-08	5.96945e-05
ENSMUSG00000076617.9	IGHM	-4.06109	6.36816	32.4669	1.21238e-08	1.54853e-05
ENSMUSG00000076655.2	IGHV4-1	-2.55642	3.17076	6.8484	0.00887209	0.171769
ENSMUSG00000076680.1	IGHV6-6	-1.77795	1.38934	4.74117	0.0294491	0.32915
ENSMUSG00000076928.5	TRAC	-1.1296	2.79449	6.66418	0.00983698	0.18419
ENSMUSG00000076937.3	IGLC2	-1.16006	4.02208	5.39284	0.0202196	0.272162
ENSMUSG00000078143.3	GM17344	-3.65977	0.467972	34.1273	5.1623e-09	8.02243e-06
ENSMUSG00000078485.2	PLEKHN1	-1.84045	2.53769	10.6609	0.00109422	0.043978
ENSMUSG00000078486.3	PERM1	-2.15071	0.946072	17.4527	2.9454e-05	0.00425785
ENSMUSG00000078651.8	AOC2	1.298	2.5638	6.57296	0.010354	0.187565
ENSMUSG00000078763.2	SLFN1	-1.45326	1.09704	8.71523	0.00315562	0.088017
ENSMUSG00000078771.10	EVI2A	-1.07271	2.89016	4.3297	0.0374528	0.372147
ENSMUSG00000078853.8	IGTP	-1.16191	6.38782	10.7065	0.00106758	0.0431133
ENSMUSG00000078921.3	TGTP2	-1.33575	4.81673	11.0246	0.000899101	0.0387257
ENSMUSG00000078922.9	TGTP1	-1.37962	3.49526	9.4721	0.00208621	0.0655303
ENSMUSG00000078937.8	CPT1B	1.30196	2.46312	4.38219	0.0363162	0.365172
ENSMUSG00000078965.5	GM12033	1.31294	0.59667	5.06966	0.0243482	0.298938
ENSMUSG00000079017.3	IFI27L2A	-1.13613	3.29082	9.54034	0.00201005	0.0646644
ENSMUSG00000079056.12	KCNIP3	-1.20308	0.536417	6.50869	0.0107349	0.190899
ENSMUSG00000079110.11	CAPN3	-1.20053	0.62165	6.37059	0.0116027	0.198456
ENSMUSG00000079139.4	GM4204	-1.17228	2.42459	6.8354	0.00893686	0.172625
ENSMUSG00000079339.6	IFIT1BL1	-2.93338	7.37763	51.7005	6.46456e-13	2.89698e-09
ENSMUSG00000079363.7	GBP4	-1.24185	4.20858	14.708	0.000125516	0.010481
ENSMUSG00000079516.2	REG3A	1.15202	6.85927	10.8115	0.00100874	0.0414724
ENSMUSG00000079550.9	MPP4	2.43872	2.77504	20.7993	5.10019e-06	0.00145887
ENSMUSG00000079563.9	PGLYRP2	-1.08061	1.26884	4.18789	0.0407137	0.38792
ENSMUSG00000080058.2	GM11175	1.16534	2.0559	4.89753	0.0268952	0.312244
ENSMUSG00000081488.1	GM15368	1.45947	1.09214	11.5509	0.000677148	0.0318479
ENSMUSG00000082286.10	PISD-PS1	-1.69479	0.517671	11.0914	0.000867299	0.0381045
ENSMUSG00000082292.3	GM12250	-1.39624	3.87631	12.0344	0.000522268	0.0266972
ENSMUSG00000085105.2	GM12758	-1.68773	0.717575	4.90814	0.0267304	0.311733
ENSMUSG00000085502.1	GM12320	1.08745	0.049148	6.16159	0.0130554	0.213783
ENSMUSG00000086712.2	AI427809	-1.19949	3.75837	5.71814	0.0167905	0.247512
ENSMUSG00000086847.1	TBX3OS2	-1.89122	1.18033	15.9574	6.47844e-05	0.0069677
ENSMUSG00000087107.7	AI662270	-1.21993	3.74777	7.70676	0.00550143	0.125784
ENSMUSG00000087132.7	A930001C03RIK	-1.3657	0.420597	9.19698	0.00242414	0.0736604
ENSMUSG00000089929.1	BCL2A1B	-1.6216	2.21538	9.07471	0.00259169	0.0774281
ENSMUSG00000089942.9	PIRA2	-1.85229	0.850207	10.4437	0.0012307	0.0471382
ENSMUSG00000089945.12	PAKAP	-1.56639	2.01257	13.4719	0.000242168	0.0161174
ENSMUSG00000090164.8	BC035044	-2.23909	1.66355	12.3225	0.000447535	0.0241633
ENSMUSG00000090236.2	CAR15	2.06895	0.925727	12.7483	0.000356339	0.0206493
ENSMUSG00000090264.1	EIF4EBP3	1.59495	3.05974	18.2832	1.90377e-05	0.00345868
ENSMUSG00000090266.10	METTL23	-1.12698	3.46426	8.71883	0.0031494	0.088017
ENSMUSG00000090272.7	MNDAL	-1.56774	3.89832	16.832	4.08387e-05	0.00549035
ENSMUSG00000090394.8	4930523C07RIK	-1.3031	3.29459	12.6738	0.000370806	0.0212588
ENSMUSG00000090626.9	TEX9	-1.071	1.52359	5.70855	0.0168825	0.248324
ENSMUSG00000090673.1	GM340	1.30106	1.91056	5.92399	0.0149361	0.230004
ENSMUSG00000090698.2	APOLD1	-1.56881	0.60783	8.66101	0.00325091	0.0899284
ENSMUSG00000091575.2	2010016I18RIK	-1.04861	1.80612	4.68383	0.0304477	0.334155
ENSMUSG00000091649.3	PHF11B	-1.88815	0.828429	14.5662	0.000135317	0.0108005
ENSMUSG00000091780.2	SCO2	1.53097	4.57937	19.695	9.08403e-06	0.00218082
ENSMUSG00000092060.4	BEND4	-1.33166	0.304549	6.81559	0.00903654	0.173576
ENSMUSG00000092212.3	SLC22A13B-PS	1.54228	2.53534	7.79505	0.00523895	0.122919
ENSMUSG00000093938.2	EVI2B	-1.38544	3.11409	10.5778	0.00114455	0.0446876
ENSMUSG00000094117.1	IGKV3-12	-1.77895	0.798733	7.50457	0.00615428	0.135193
ENSMUSG00000094194.2	IGHV5-16	-2.27041	3.1557	5.89152	0.015214	0.232165
ENSMUSG00000094686.1	CCL21A	-1.89088	4.59473	16.4072	5.10902e-05	0.00597919
ENSMUSG00000094694.6	IGHV1-9	-2.17889	2.11054	8.27592	0.00401742	0.104267
ENSMUSG00000094930.2	IGKV6-25	-2.61621	4.03217	11.6168	0.000653572	0.0314933
ENSMUSG00000094942.7	GM3604	-1.04301	0.928106	5.11771	0.0236829	0.294263
ENSMUSG00000095127.2	IGHV1-82	-1.51916	2.16404	6.04252	0.0139653	0.221927
ENSMUSG00000095351.2	IGKV3-2	-1.82631	2.95529	5.50563	0.0189553	0.262297
ENSMUSG00000095565.2	IGHV2-9-1	-1.97393	2.00971	5.51365	0.0188686	0.262257
ENSMUSG00000095642.3	IGHV14-3	-2.08575	4.40066	5.17179	0.0229566	0.290337
ENSMUSG00000095753.2	IGKV4-53	-2.32239	3.01112	14.8106	0.000118864	0.0102436
ENSMUSG00000095771.2	IGKV14-111	-2.48282	4.37782	8.89552	0.00285872	0.0812276
ENSMUSG00000096078.2	IGHV1-62-2	-3.02074	1.82991	11.5963	0.000660832	0.0317294
ENSMUSG00000096464.2	IGHV2-2	-1.61216	1.17015	9.33797	0.00224454	0.06921
ENSMUSG00000096499.2	IGHV1-5	-2.21962	0.935958	7.17043	0.00741151	0.154004
ENSMUSG00000096751.3	GM28373	-1.48303	0.0745713	9.75904	0.00178443	0.0603255
ENSMUSG00000096929.7	A330023F24RIK	-1.37293	0.844521	10.0266	0.00154298	0.0544456
ENSMUSG00000096979.1	GM26880	1.19093	1.7956	7.06941	0.00784109	0.159721
ENSMUSG00000097132.2	PTPRCAP	-1.8682	2.57055	10.1636	0.00143238	0.0521869
ENSMUSG00000097194.2	9330175E14RIK	-1.71588	1.18525	13.4858	0.000240378	0.0160778
ENSMUSG00000097258.1	GM26767	1.67099	3.42851	9.99826	0.00156688	0.0547148
ENSMUSG00000097347.1	GM17275	-1.95535	2.22578	17.9902	2.22042e-05	0.00387679
ENSMUSG00000097615.1	GM2061	-1.43635	2.30764	11.8891	0.000564646	0.028538
ENSMUSG00000097629.2	CLCF1	-1.82873	1.13241	11.6684	0.000635691	0.0307418
ENSMUSG00000097708.2	TBC1D10C	-1.13768	2.06212	5.56187	0.0183558	0.259036
ENSMUSG00000097779.1	4833407H14RIK	-1.117	0.846726	5.33785	0.0208672	0.276526
ENSMUSG00000097792.1	GM27042	-1.04189	-0.0178651	5.59824	0.0179785	0.256585
ENSMUSG00000098975.7	GM27177	1.33948	3.28003	10.0146	0.00155301	0.0545135
ENSMUSG00000099021.1	RN7S1	3.3126	3.21093	10.7893	0.00102087	0.0417471
ENSMUSG00000099757.1	BE692007	-1.86972	1.87782	12.1046	0.000502969	0.0260074
ENSMUSG00000099974.1	BCL2A1D	-1.54568	1.80315	6.64905	0.00992089	0.184476
ENSMUSG00000101249.1	GM29216	2.70261	5.98996	15.0864	0.000102703	0.00914396
ENSMUSG00000101609.1	KCNQ1OT1	-1.06488	0.540131	6.10419	0.0134862	0.218194
ENSMUSG00000102037.1	BCL2A1A	-1.58948	0.499266	9.94253	0.00161504	0.0559602
ENSMUSG00000102047.1	2010010A06RIK	-1.06881	0.298871	5.74657	0.0165208	0.244073
ENSMUSG00000102418.1	SH2D1B1	-1.20486	1.30713	6.10168	0.0135054	0.218229
ENSMUSG00000102861.1	GM37637	2.91564	1.36587	18.7975	1.45354e-05	0.00283208
ENSMUSG00000103088.1	PCDHGB6	-1.21005	0.649332	6.91646	0.0085406	0.168605
ENSMUSG00000103270.1	GM37915	2.53083	2.2052	17.4913	2.8863e-05	0.00421777
ENSMUSG00000103651.1	GM37206	-1.37948	0.701284	9.02737	0.00265967	0.0785859
ENSMUSG00000103839.1	GM37607	-1.13206	0.926261	6.19493	0.0128117	0.211777
ENSMUSG00000103928.1	GM37893	-1.29601	1.40637	7.04155	0.00796402	0.161247
ENSMUSG00000103983.1	GM20045	-1.14705	1.04479	5.82618	0.0157894	0.236384
ENSMUSG00000104350.1	GM38244	-1.46984	0.845457	8.9466	0.00277987	0.079817
ENSMUSG00000104453.1	GM37829	-1.03202	0.807283	5.51255	0.0188805	0.262257
ENSMUSG00000104713.4	GBP6	-1.70126	4.57801	23.6272	1.1692e-06	0.000462317
ENSMUSG00000105160.1	A530030E21RIK	-2.37808	1.39683	13.9184	0.000190924	0.0135222
ENSMUSG00000105361.1	AY036118	1.14331	9.31378	4.01538	0.0450872	0.409163
ENSMUSG00000105504.4	GBP5	-1.00305	3.11618	4.78795	0.0286596	0.324053
ENSMUSG00000105547.1	IGLC3	-1.41276	2.17398	6.56914	0.0103762	0.187565
ENSMUSG00000106087.1	GM43609	-1.22234	-0.0452627	6.85129	0.00885771	0.171769
ENSMUSG00000106685.3	RASGRP2	-1.24275	1.93572	6.21998	0.0126316	0.210332
ENSMUSG00000106734.3	GM20559	-1.51204	3.76941	18.975	1.32439e-05	0.00270112
ENSMUSG00000106850.3	MAP4K2	-1.2028	3.14546	8.98619	0.00272028	0.0786827
ENSMUSG00000106870.1	GM43681	-1.27845	0.31593	8.00386	0.00466779	0.114305
ENSMUSG00000106981.1	RP23-425N12.2	1.26403	1.81278	5.13458	0.0234538	0.293314
ENSMUSG00000107962.1	GM43980	-1.44285	0.825422	8.74578	0.00310319	0.0872789
ENSMUSG00000108555.1	GM18310	-1.62551	1.13003	12.3936	0.000430799	0.0235433
ENSMUSG00000108961.1	GM32540	1.13158	0.662325	7.00669	0.00812056	0.163956
ENSMUSG00000110266.1	RP23-281F13.1	-1.47664	0.836093	5.99215	0.0143697	0.224296
ENSMUSG00000110451.1	RN7SK	1.86372	2.32523	18.1135	2.0812e-05	0.00373062

## Sheet: GO-BP
Category	Term	Count	%	PValue	Genes	List Total	Pop Hits	Pop Total	Fold Enrichment	Bonferroni	Benjamini	FDR
GOTERM_BP_DIRECT	GO:0071222~cellular response to lipopolysaccharide	25	3.50631	2.27331e-07	CD86, CD274, CXCL9, CXCL13, NUGGC, CXCL16, PDE4B, STAP1, HMGCS2, CD36, CD14, GBP2, GBP3, GBP6, GBP5, MEF2C, GCH1, STAT1, CD180, IRGM2, CXCL10, IL1A, PLSCR1, IGTP, TLR9	684	307	29712	3.53734	0.000707886	2.28431e-05	2.18091e-05
GOTERM_BP_DIRECT	GO:0042554~superoxide anion generation	6	0.841515	9.48136e-05	NCF1, NCF4, RAC2, CYBB, CYBA, DUOX2	684	21	29712	12.411	0.255735	0.00410201	0.00391633
GOTERM_BP_DIRECT	GO:0050665~hydrogen peroxide biosynthetic process	4	0.56101	0.00128624	NCF1, CYBB, CYBA, DUOX2	684	10	29712	17.3754	0.981853	0.0336694	0.0321453
GOTERM_BP_DIRECT	GO:0071727~cellular response to triacyl bacterial lipopeptide	3	0.420757	0.0015588	TLR1, CD14, TLR2	684	3	29712	43.4386	0.992245	0.0391585	0.037386
GOTERM_BP_DIRECT	GO:0033993~response to lipid	4	0.56101	0.0054164	PTGER3, CD36, GATA2, ABCG1	684	16	29712	10.8596	1	0.0986689	0.0942027
GOTERM_BP_DIRECT	GO:0071466~cellular response to xenobiotic stimulus	7	0.981767	0.0168053	MEF2C, AIM2, PDE4B, SLAMF8, CXCR4, CD69, MCPT1	684	89	29712	3.41652	1	0.233492	0.222923
GOTERM_BP_DIRECT	GO:0071223~cellular response to lipoteichoic acid	3	0.420757	0.0210102	CD14, CD36, TLR2	684	10	29712	13.0316	1	0.278976	0.266349
GOTERM_BP_DIRECT	GO:0043066~negative regulation of apoptotic process	25	3.50631	0.0211878	TCF7, SLC40A1, GIMAP3, GIMAP5, CLU, AIF1, NUGGC, IFIT3, RNF157, TERT, CAPN3, NCKAP1L, BCL2A1D, BCL2A1A, BCL2A1B, HSPA5, SERPINB9, IGF1, HYPK, RNF144B, RGN, ANGPTL4, NUPR1, EVI2B, ADA	684	666	29712	1.63058	1	0.278976	0.266349
GOTERM_BP_DIRECT	GO:0034638~phosphatidylcholine catabolic process	3	0.420757	0.0298957	PNLIPRP2, ENPP2, GDPD3	684	12	29712	10.8596	1	0.356801	0.34065
GOTERM_BP_DIRECT	GO:0072593~reactive oxygen species metabolic process	5	0.701262	0.0333984	GLS2, PDK4, CYBA, HNF4AOS, VAV1	684	53	29712	4.09798	1	0.392588	0.374818
GOTERM_BP_DIRECT	GO:0006629~lipid metabolic process	11	1.54278	0.0429934	PNLIPRP1, RETSAT, PLD4, ST3GAL5, LPL, HSD17B13, ANGPTL4, PPARA, PCK1, GIMAP6, PLCXD1	684	232	29712	2.05959	1	0.480016	0.458288
GOTERM_BP_DIRECT	GO:0003376~sphingosine-1-phosphate receptor signaling pathway	3	0.420757	0.0454593	S1PR1, S1PR2, PIK3CG	684	15	29712	8.68772	1	0.486618	0.464591
GOTERM_BP_DIRECT	GO:0001666~response to hypoxia	14	1.96353	0.00164162	VCAM1, PRKCB, CXCR4, ABAT, HIF3A, IL1A, HSD11B2, ACOT2, ANGPTL4, PLEKHN1, PPARA, ADA, CCR2, TLR2	684	217	29712	2.80249	0.994011	0.0405846	0.0387475
GOTERM_BP_DIRECT	GO:0009617~response to bacterium	49	6.87237	7.65948e-28	PNLIPRP2, CXCL9, NCF1, TRAC, IFIT1, IKZF3, IFIT3, MACROD2, CD36, HERC6, GBP6, GBP5, CD52, TGTP1, SP110, RNASE1, PISD-PS1, CLPS, BANK1, TNNT2, TLR11, LY6A, FKBP5, TLR2, REG3B, SLFN2, SLFN4, NLRC5, LPL, ADH7, C3, CD79B, SERPINA3F, STAP1, CD14, GBP2, PCK1, IFI204, STAT1, IRGM2, AA467197, SERPINA3N, IIGP1, GM12250, CXCL10, KLHL6, OCIAD2, FCGR2B, TMEM229B	684	279	29712	7.629	2.38593e-24	2.38593e-24	2.27793e-24
GOTERM_BP_DIRECT	GO:0006955~immune response	54	7.57363	1.18156e-21	H2-T24, CD86, CXCL9, CD84, IGKV4-57-1, PGLYRP2, NRROS, CLEC10A, CXCL13, GIMAP6, FCRLA, CD1D1, ENPP2, ITGB8, CCR2, GBP6, IGKV4-61, TGTP1, IGKV6-25, SERPINB9, LAX1, VAV1, IL1A, PLSCR1, TLR9, CD48, LTB, IGKV4-53, CD274, H2-M2, H2-Q6, H2-Q7, WAS, CXCR4, LY9, SLAMF9, SLAMF8, SLAMF7, SLAMF6, IGKV3-12, CCL21A, IGKV6-20, XCR1, CCL20, PRG2, LY86, H2-AA, CD2, CXCL10, IGKV16-104, IGKV3-2, CD28, IGKV14-111, …	684	471	29712	4.98022	3.68056e-18	1.40457e-18	1.341e-18
GOTERM_BP_DIRECT	GO:0045087~innate immune response	56	7.85414	1.35272e-21	IGHM, CD84, IFIT1, IFIT3, GM12185, C4B, PSTPIP1, CD1D1, TRIM7, 9930111J21RIK2, MBL2, HERC6, 9930111J21RIK1, ZBP1, MAP4K2, TGTP2, APOBEC3, TGTP1, RSAD2, SYK, SP110, CD180, RNASE6, CYBB, CYBA, TLR1, FGR, AIM2, IGTP, BTK, TLR9, TLR11, IRF5, TLR2, UBA7, HVCN1, NLRC5, PLD4, LY9, TIFA, SLAMF7, TNFRSF14, SLAMF6, CD14, SLC15A3, GM5431, CD55, GSDMD, IFI204, LY86, IRGM2, IIGP1, GM12250, ISG20, REL, TRIM12A	684	509	29712	4.7791	4.21372e-18	1.40457e-18	1.341e-18
GOTERM_BP_DIRECT	GO:0035458~cellular response to interferon-beta	22	3.08555	5.10089e-18	GBP6, TGTP2, TRAF3IP3, GBP7, TGTP1, IFI204, STAT1, IFI203, IRGM2, IFIT1, IFIT3, IIGP1, GM12185, GM12250, MNDAL, AIM2, IGTP, GBP2, GM5431, 9930111J21RIK2, 9930111J21RIK1, GBP3	684	71	29712	13.4598	1.58893e-14	3.97232e-15	3.79251e-15
GOTERM_BP_DIRECT	GO:0042832~defense response to protozoan	17	2.38429	7.34067e-16	GBP6, TGTP2, CD40, GBP7, TGTP1, GBP9, IRGM2, TSPAN32, IIGP1, BATF, GM12250, IRF4, IGTP, CD37, GBP2, GBP4, GBP3	684	43	29712	17.1734	2.42084e-12	4.57324e-13	4.36623e-13
GOTERM_BP_DIRECT	GO:0006954~inflammatory response	41	5.75035	1.70254e-14	CXCL9, NRROS, NCF1, PTGER3, PLD4, CXCL13, AIF1, HDAC9, PIK3CG, C3, C4B, PSTPIP1, CD14, CCL21A, CCR2, GBP5, PLA2G2D, VCAM1, CCL20, CD180, LY86, CYBB, CYBA, CELA1, CP, TLR1, CXCL10, IL1A, THEMIS2, CAMK4, IL2RA, REL, TLR11, PRKCQ, ADAM8, IRF5, NFKBID, LAT, CHST2, TLR2, IDO1	684	409	29712	4.35448	5.29127e-11	8.83901e-12	8.43891e-12
GOTERM_BP_DIRECT	GO:0002250~adaptive immune response	47	6.59187	3.97911e-14	CD86, IGHV1-5, IGHV4-1, IGHM, CD274, IGHV1-82, CD84, DCLRE1C, IGKV4-57-1, TNFRSF13B, SLFN1, IGHV2-2, TRAC, CD79B, H2-DMB2, CD79A, IL4I1, BTLA, H2-OB, IGHV2-9-1, SLAMF7, CTLA4, TNFRSF14, SLAMF6, IGKV3-12, H2-OA, IGHV1-9, IGHV6-6, IGHV1-62-2, IGKV4-61, SYK, PRKCB, THEMIS, IGHV5-16, SERPINA3G, H2-AA, LAX1, LAT2, CD4, IGHV14-3, CAMK4, GPR183, BTK, IGKV3-2, SH2D1B1, LAT, IGKV4-53	684	544	29712	3.75297	1.23809e-10	1.77071e-11	1.69055e-11
GOTERM_BP_DIRECT	GO:0050853~B cell receptor signaling pathway	15	2.10379	6.13604e-13	IGHM, MEF2C, SYK, PRKCB, RFTN1, NFATC2, LAT2, CD79B, CD79A, PTPRC, KLHL6, BTK, CTLA4, NCKAP1L, SH2B2	684	44	29712	14.8086	1.91143e-09	2.19921e-10	2.09966e-10
GOTERM_BP_DIRECT	GO:0042113~B cell activation	14	1.96353	6.35405e-13	CD86, FCRL1, IGHM, CD40, PRKCB, LAX1, HDAC9, RASGRP1, LAT2, C3, CD79A, BANK1, TBC1D10C, CD22	684	36	29712	16.8928	1.97921e-09	2.19921e-10	2.09966e-10
GOTERM_BP_DIRECT	GO:0051607~defense response to virus	30	4.20757	1.28105e-12	CD86, SLFN8, CXCL9, CD40, NLRC5, IFIT1, IFIT3, IFIT2, MNDAL, TRIM7, GBP2, ZBP1, GBP5, APOBEC3, GBP7, RSAD2, MLKL, STAT1, IFI203, RNASE6, IFIT1BL1, GM12250, ISG20, CXCL10, PLSCR1, PTPRC, AIM2, TLR9, IRF5, TLR2	684	252	29712	5.17126	3.99058e-09	3.99046e-10	3.80983e-10
GOTERM_BP_DIRECT	GO:0042110~T cell activation	18	2.52454	4.63576e-12	CD86, CD84, SATB1, WAS, CORO1A, RASGRP1, LY9, VAV1, CD4, SLAMF9, CD28, SLAMF7, PRKCQ, SLAMF6, CD48, DOCK2, CARD11, ADA	684	82	29712	9.5353	1.44403e-08	1.31276e-09	1.25334e-09
GOTERM_BP_DIRECT	GO:0032760~positive regulation of tumor necrosis factor production	21	2.9453	6.09352e-12	SASH3, CD84, SYK, CYP2J6, LRRK2, CYBB, LPL, CYBA, CLU, RASGRP1, CD2, TLR1, IL1A, PTPRC, BTK, TLR9, CD36, CD14, FCGR2B, CCR2, TLR2	684	122	29712	7.47714	1.89815e-08	1.58177e-09	1.51018e-09
GOTERM_BP_DIRECT	GO:0032735~positive regulation of interleukin-12 production	13	1.82328	2.84352e-10	CD40, SYK, FLT3, LAPTM5, IL16, SCIMP, MAPK11, TLR9, REL, LTB, CD36, TLR2, IDO1	684	45	29712	12.5489	8.85755e-07	6.81351e-08	6.50509e-08
GOTERM_BP_DIRECT	GO:0030890~positive regulation of B cell proliferation	13	1.82328	1.08065e-09	SASH3, IGHM, MEF2C, CD40, NFATC2, PTPRC, CLCF1, GPR183, BTK, TLR9, NCKAP1L, CARD11, ADA	684	50	29712	11.294	3.36622e-06	2.40444e-07	2.29561e-07
GOTERM_BP_DIRECT	GO:0042102~positive regulation of T cell proliferation	15	2.10379	1.86256e-09	CD86, SASH3, CD274, VCAM1, ITGAL, AIF1, CORO1A, H2-DMB2, CD4, CD1D1, PTPRC, CD6, IL2RA, CD28, NCKAP1L	684	76	29712	8.57341	5.80184e-06	3.86791e-07	3.69283e-07
GOTERM_BP_DIRECT	GO:0042130~negative regulation of T cell proliferation	13	1.82328	2.22986e-09	CD86, CD274, PLA2G2D, SLFN1, H2-AA, TSPAN32, IL4I1, GPNMB, IL2RA, BTLA, CTLA4, CD37, IDO1	684	53	29712	10.6548	6.94599e-06	4.34126e-07	4.14476e-07
GOTERM_BP_DIRECT	GO:0019221~cytokine-mediated signaling pathway	19	2.6648	5.67613e-09	PIRA2, STAT1, FLT3, IL10RA, IL16, CSF2RB, PIRB, IL2RG, IIGP1, IL22RA2, CSF2RB2, IL1A, SOCS1, STAT4, IL21R, IRF5, DUOX2, SH2B2, CCR2	684	143	29712	5.77156	1.7681e-05	1.04007e-06	9.92989e-07
GOTERM_BP_DIRECT	GO:0030183~B cell differentiation	15	2.10379	8.5127e-09	DCLRE1C, SYK, FLT3, IKZF1, IL2RG, HDAC9, IKZF3, CD79B, CD79A, LYL1, HHEX, IGHG1, PTPRC, CLCF1, CARD11	684	85	29712	7.66563	2.65167e-05	1.47317e-06	1.40649e-06
GOTERM_BP_DIRECT	GO:0071346~cellular response to type II interferon	16	2.24404	1.08671e-08	GBP6, GBP5, CIITA, GBP7, STAT1, GBP9, H2-Q7, WAS, AIF1, STX11, IGTP, EVL, GBP2, GBP4, TLR2, GBP3	684	101	29712	6.88136	3.38506e-05	1.78075e-06	1.70015e-06
GOTERM_BP_DIRECT	GO:0044406~adhesion of symbiont to host	7	0.981767	1.14334e-08	GBP6, SCARB1, GBP7, GBP9, GBP2, ICAM1, GBP3	684	9	29712	33.7856	3.56144e-05	1.78075e-06	1.70015e-06
GOTERM_BP_DIRECT	GO:0050870~positive regulation of T cell activation	11	1.54278	1.3443e-08	H2-DMB2, CD4, FCHO1, H2-OB, PRKCQ, H2-OA, H2-AA, CORO1A, CARD11, ADA, CCR2	684	39	29712	12.2519	4.18742e-05	1.99405e-06	1.90379e-06
GOTERM_BP_DIRECT	GO:0006952~defense response	12	1.68303	1.44617e-08	TLR1, CXCL10, CXCL9, STAT1, STAT4, CYBB, LSP1, CXCL13, FCGR2B, DUOX2, TLR2, IDO1	684	50	29712	10.4253	4.50472e-05	2.04764e-06	1.95496e-06
GOTERM_BP_DIRECT	GO:0032743~positive regulation of interleukin-2 production	11	1.54278	2.27437e-08	SASH3, IL1A, CD1D1, PTPRC, CD83, IRF4, PDE4B, CD28, PRKCQ, CARD11, CCR2	684	41	29712	11.6543	7.08442e-05	3.08029e-06	2.94086e-06
GOTERM_BP_DIRECT	GO:0007166~cell surface receptor signaling pathway	24	3.36606	4.35111e-08	CD86, CD274, PIRA2, VIPR2, SYK, MLKL, CELSR1, PIRB, CXCL13, ITGAL, CELSR2, VAV1, FCRLA, MS4A6B, CD79B, CD4, CLCF1, TRAF5, BTLA, LTB, CD36, FCGR2B, CLEC1B, CD22	684	260	29712	4.00972	0.000135528	5.64738e-06	5.39176e-06
GOTERM_BP_DIRECT	GO:0050830~defense response to Gram-positive bacterium	20	2.80505	5.20672e-08	REG3B, GSDMD, GBP6, TNFAIP8, GBP7, PGLYRP2, NCF1, GBP9, LYZ2, RNASE6, RNASE1, IL27RA, FGR, TNFRSF14, CD36, GBP2, GBP4, MBL2, TLR2, GBP3	684	183	29712	4.74739	0.000162176	6.48757e-06	6.19391e-06
GOTERM_BP_DIRECT	GO:0007165~signal transduction	50	7.01262	6.74287e-08	LSP1, MYLK3, RND1, CXCL16, ARHGAP4, HHEX, RASSF2, GRAP2, RASSF5, PDE4B, RAC2, CLEC1B, ROS1, DUSP2, SH2D3C, RHOH, IL16, TRAF1, DUSP9, DUSP7, APBB1IP, ACAP1, LTB4R2, BANK1, TRAF5, TLR11, CD48, LTB, CARD11, CD274, PPM1M, ARHGAP15, NDRG1, ARHGAP22, GPNMB, STAT4, FAM83C, SH2B2, PACSIN1, SEMA4D, STAT1, ARHGAP25, ARHGAP24, NFKB2, PTPRC, ARHGAP30, CAMK4, PTPN7, GRAP, LAT	684	925	29712	2.34803	0.000210018	8.07848e-06	7.71281e-06
GOTERM_BP_DIRECT	GO:0042098~T cell proliferation	13	1.82328	7.33725e-08	SASH3, SLFN2, SLFN1, MSN, CXCR4, CORO1A, RASGRP1, TSPAN32, PTPRC, CD28, CD37, DOCK2, IDO1	684	71	29712	7.95355	0.000228529	8.46501e-06	8.08184e-06
GOTERM_BP_DIRECT	GO:0031295~T cell costimulation	9	1.26227	8.10971e-08	CD86, CD274, CD5, CD28, TNFRSF14, ICOS, CARD11, VAV1, CCL21A	684	26	29712	15.0364	0.000252585	9.02205e-06	8.61367e-06
GOTERM_BP_DIRECT	GO:0042742~defense response to bacterium	23	3.22581	1.07578e-07	GSDMD, GBP6, GBP5, GBP7, PGLYRP2, SYK, NCF1, LYZ2, PRG2, RNASE6, IRGM2, SERPINB9, CXCL13, GIMAP6, GM12250, IGHG2C, IGHG1, SLAMF9, IGTP, SLAMF8, TNFRSF14, GBP2, GBP3	684	252	29712	3.96463	0.00033505	1.15554e-05	1.10323e-05
GOTERM_BP_DIRECT	GO:0006935~chemotaxis	15	2.10379	1.34738e-07	CXCL9, XCR1, CCL20, CXCR4, IL16, LSP1, PIK3CG, TYMP, CXCL10, S1PR1, ENPP2, RAC2, NCKAP1L, DOCK2, CCR2	684	105	29712	6.20551	0.000419622	1.39903e-05	1.33571e-05
GOTERM_BP_DIRECT	GO:0050852~T cell receptor signaling pathway	15	2.10379	2.42784e-07	RFTN1, THEMIS, PTPRC, CACNB4, THEMIS2, FCHO1, BTK, CD28, PDE4B, CTLA4, CLEC2I, BCL2A1D, NFKBID, LAT, ADA	684	110	29712	5.92344	0.000755986	2.36335e-05	2.25637e-05
GOTERM_BP_DIRECT	GO:0007159~leukocyte cell-cell adhesion	9	1.26227	2.80115e-07	NT5E, PTPRC, VCAM1, ITGA4, SYK, ITGB2, ITGAL, FERMT3, ICAM1	684	30	29712	13.0316	0.000872178	2.64412e-05	2.52443e-05
GOTERM_BP_DIRECT	GO:0016064~immunoglobulin mediated immune response	19	2.6648	4.27086e-07	IGHV1-5, IGHV4-1, IGHM, IGHV1-82, IGHV2-2, IGHV5-16, CSF2RB, C4B, CSF2RB2, IGHG2B, IGHG2C, IGHG1, IGHV14-3, INPP5D, IGLC3, IGHV2-9-1, IGLC2, FCGR2B, IGHV6-6	684	189	29712	4.36684	0.00132949	3.91286e-05	3.73574e-05
GOTERM_BP_DIRECT	GO:0050766~positive regulation of phagocytosis	12	1.68303	5.52349e-07	C3, IGHG2B, IGHG1, PTPRC, BTK, CYBA, DOCK2, FCGR2B, MFGE8, IL2RG, GATA2, MBL2	684	70	29712	7.44662	0.00171909	4.9159e-05	4.69339e-05
GOTERM_BP_DIRECT	GO:0002218~activation of innate immune response	11	1.54278	6.29181e-07	ZBP1, GBP5, AIM2, GBP7, IFI204, IFI203, TLR9, GBP2, MNDAL, TRIM12A, GBP3	684	57	29712	8.38289	0.00195798	5.44416e-05	5.19774e-05
GOTERM_BP_DIRECT	GO:0050869~negative regulation of B cell activation	6	0.841515	7.38341e-07	BANK1, INPP5D, TBC1D10C, BTK, LAPTM5, SAMSN1	684	9	29712	28.9591	0.00229729	6.21603e-05	5.93467e-05
GOTERM_BP_DIRECT	GO:0032693~negative regulation of interleukin-10 production	8	1.12202	8.09843e-07	CD274, CD84, TNFRSF9, PRG2, BTK, FCGR2B, TRIB2, IDO1	684	24	29712	14.4795	0.00251948	6.46836e-05	6.17557e-05
GOTERM_BP_DIRECT	GO:2000406~positive regulation of T cell migration	8	1.12202	8.09843e-07	CXCL10, ITGA4, CCL20, TNFRSF14, ADAM8, CORO1A, AIF1, CCL21A	684	24	29712	14.4795	0.00251948	6.46836e-05	6.17557e-05
GOTERM_BP_DIRECT	GO:0002639~positive regulation of immunoglobulin production	9	1.26227	1.01774e-06	SASH3, CD86, PTPRC, CLCF1, BTK, TLR9, MZB1, CD37, IL2RG	684	35	29712	11.1699	0.00316524	7.92566e-05	7.5669e-05
GOTERM_BP_DIRECT	GO:0019722~calcium-mediated signaling	15	2.10379	1.18007e-06	P2RY12, XCR1, SYK, CCL20, LRRK2, CXCR4, BHLHA15, ITGAL, LAT2, TRPM2, CD4, GRIA3, LAT, ADA, CCR2	684	125	29712	5.21263	0.00366916	8.96563e-05	8.55981e-05
GOTERM_BP_DIRECT	GO:0042100~B cell proliferation	10	1.40252	1.53648e-06	SASH3, IGHM, CD79A, CD40, MEF2C, PTPRC, FCGR2B, RASGRP1, CARD11, ADA	684	49	29712	8.86502	0.00477472	0.000113956	0.000108798
GOTERM_BP_DIRECT	GO:0032755~positive regulation of interleukin-6 production	14	1.96353	1.88587e-06	SYK, LAPTM5, LPL, CYBA, IL16, AIF1, SCIMP, TLR1, IL1A, POU2AF1, BTK, TLR9, CD36, TLR2	684	112	29712	5.42982	0.00585727	0.000136616	0.000130432
GOTERM_BP_DIRECT	GO:0072678~T cell migration	6	0.841515	4.38188e-06	ITGA4, CCL20, S1PR1, MSN, TNFRSF14, CORO1A	684	12	29712	21.7193	0.0135568	0.000310217	0.000296175
GOTERM_BP_DIRECT	GO:0043011~myeloid dendritic cell differentiation	7	0.981767	5.83369e-06	IRF4, CAMK4, UBD, GIMAP3, GIMAP5, PIRB, BATF	684	21	29712	14.4795	0.0180079	0.000403821	0.000385542
GOTERM_BP_DIRECT	GO:0050731~positive regulation of peptidyl-tyrosine phosphorylation	13	1.82328	7.37691e-06	IGHM, SEMA4D, SYK, IGF1, ICAM1, CD4, PTPRC, BANK1, ENPP2, HCLS1, TNFRSF14, CD36, SH2D1B1	684	108	29712	5.22872	0.0227172	0.000499545	0.000476934
GOTERM_BP_DIRECT	GO:0007229~integrin-mediated signaling pathway	13	1.82328	8.92471e-06	SYK, ITGA4, PLEK, ITGB2, ITGAL, TSPAN32, VAV1, FGR, ITGB8, MADCAM1, ADAM8, LAT, FERMT3	684	110	29712	5.13365	0.0274177	0.0005915	0.000564726
GOTERM_BP_DIRECT	GO:0051715~cytolysis in another organism	5	0.701262	9.16778e-06	GBP5, GBP7, IGTP, GBP2, GBP3	684	7	29712	31.0276	0.0281539	0.000594951	0.00056802
GOTERM_BP_DIRECT	GO:0034341~response to type II interferon	8	1.12202	1.26305e-05	CIITA, TGTP1, GCH1, STAT1, UBD, GIMAP6, H2-AA, CXCL16	684	35	29712	9.92882	0.0385804	0.000786881	0.000751263
GOTERM_BP_DIRECT	GO:0050778~positive regulation of immune response	8	1.12202	1.26305e-05	IGHG2B, IGHM, H2-DMB2, IGHG1, RSAD2, H2-OB, H2-OA, H2-AA	684	35	29712	9.92882	0.0385804	0.000786881	0.000751263
GOTERM_BP_DIRECT	GO:0007015~actin filament organization	15	2.10379	1.59599e-05	SH3KBP1, WAS, RHOH, MYO5A, ARHGAP25, CORO1A, TLE6, RND1, PAKAP, CNN2, FSCN1, RAC2, HCLS1, PACSIN1, MYO1G	684	156	29712	4.17679	0.0484999	0.000974806	0.000930682
GOTERM_BP_DIRECT	GO:0006915~apoptotic process	32	4.48808	1.6751e-05	CYFIP2, TNFAIP8, SH3KBP1, SLC40A1, LSP1, HIF3A, IFIT2, DRAM1, INPP5D, RASSF5, BCL2A1D, BCL2A1A, BCL2A1B, RELT, SRGN, ZBP1, MEF2C, SP110, PRKCB, KCNIP3, TNFRSF9, TRAF1, SULF1, SERPINA3G, RNF144B, PLSCR1, STK26, TRAF5, ALDH1A1, BTK, GAS2, ADA	684	583	29712	2.38428	0.0508419	0.00100345	0.000958029
GOTERM_BP_DIRECT	GO:0034097~response to cytokine	11	1.54278	2.56034e-05	CD274, XCR1, SERPINA3F, SELL, STAT1, REL, SERPINA3N, SERPINA3G, CORO1A, NFKB2, CXCL16	684	85	29712	5.62147	0.0766581	0.00145966	0.00139359
GOTERM_BP_DIRECT	GO:0000045~autophagosome assembly	11	1.54278	2.56034e-05	TGTP2, TGTP1, ATG16L2, IGTP, IRGM2, GM5431, IIGP1, GM12185, 9930111J21RIK2, GM12250, 9930111J21RIK1	684	85	29712	5.62147	0.0766581	0.00145966	0.00139359
GOTERM_BP_DIRECT	GO:0008360~regulation of cell shape	14	1.96353	2.57726e-05	SEMA4D, SH3KBP1, MSN, ARHGAP15, CORO1A, ICAM1, PAKAP, FMNL3, FGR, FMNL1, GAS2, RAC2, PLEKHO1, PLXNC1	684	142	29712	4.28268	0.0771445	0.00145966	0.00139359
GOTERM_BP_DIRECT	GO:0045429~positive regulation of nitric oxide biosynthetic process	9	1.26227	2.66301e-05	HRH1, DDAH1, ITGB2, CD36, CLU, AIF1, ESR1, ICAM1, TLR2	684	53	29712	7.37637	0.0796065	0.0014813	0.00141425
GOTERM_BP_DIRECT	GO:0032753~positive regulation of interleukin-4 production	7	0.981767	2.8294e-05	SASH3, CD1D1, SYK, IRF4, PRG2, CD28, PRKCQ	684	27	29712	11.2619	0.0843647	0.00154624	0.00147625
GOTERM_BP_DIRECT	GO:0032729~positive regulation of type II interferon production	11	1.54278	3.47239e-05	CD2, SASH3, CD1D1, FLT3, PDE4B, TLR9, SLAMF6, CD14, RASGRP1, IL27RA, CCR2	684	88	29712	5.42982	0.102522	0.00186441	0.00178002
GOTERM_BP_DIRECT	GO:0050868~negative regulation of T cell activation	7	0.981767	3.53131e-05	IL4I1, PLA2G2D, GPNMB, LAPTM5, GIMAP3, GIMAP5, LAX1	684	28	29712	10.8596	0.104168	0.00186441	0.00178002
GOTERM_BP_DIRECT	GO:0007155~cell adhesion	29	4.06732	3.7126e-05	CNTNAP1, CD84, PCDHGB6, LAMA3, ITGB2, ICAM2, ITGAL, LY9, ICAM1, PSTPIP1, GPNMB, LPXN, MADCAM1, CD36, VCAM1, ITGA4, KLRA2, SULF1, CD2, MFAP4, CLDN4, CD4, NFASC, PARVG, SELL, SIGLEC1, MFGE8, CD22, ADA	684	523	29712	2.40864	0.109213	0.00192746	0.00184021
GOTERM_BP_DIRECT	GO:0034375~high-density lipoprotein particle remodeling	6	0.841515	4.22702e-05	PNLIPRP1, PNLIPRP2, SCARB1, APOC3, LPL, ABCG1	684	18	29712	14.4795	0.123374	0.00215855	0.00206085
GOTERM_BP_DIRECT	GO:0009615~response to virus	12	1.68303	4.36321e-05	ISG20, TGTP1, RSAD2, TBX21, TLR9, ITGB8, IFI27L2A, IFIT1, CLU, DUOX2, IFIT3, IFIT2	684	109	29712	4.78223	0.127085	0.00219216	0.00209294
GOTERM_BP_DIRECT	GO:0034113~heterotypic cell-cell adhesion	7	0.981767	5.35227e-05	CD2, NFASC, PTPRC, VCAM1, ITGA4, ITGB2, MADCAM1	684	30	29712	10.1357	0.15357	0.0026464	0.00252661
GOTERM_BP_DIRECT	GO:0051649~establishment of localization in cell	17	2.38429	5.83153e-05	P2RY12, SLC22A3, SLC14A1, SYK, ILDR1, SLC40A1, PLD4, CYBA, BHLHA15, CORO1A, AQP3, KIF27, CNN2, CFAP43, FCGR2B, SH2B2, MYO1G	684	221	29712	3.34143	0.166113	0.00283832	0.00270984
GOTERM_BP_DIRECT	GO:0043434~response to peptide hormone	10	1.40252	6.81278e-05	REG3B, REG3A, GATM, HHEX, SERPINA3F, STAT1, STAT4, APOC3, SERPINA3N, SERPINA3G	684	77	29712	5.64138	0.191218	0.0032649	0.00311711
GOTERM_BP_DIRECT	GO:0032733~positive regulation of interleukin-10 production	8	1.12202	6.98496e-05	SASH3, CD274, CD83, SYK, IRF4, CD28, TLR9, TLR2	684	45	29712	7.72242	0.195544	0.00329669	0.00314746
GOTERM_BP_DIRECT	GO:0035556~intracellular signal transduction	25	3.50631	7.48817e-05	LRRK2, PLEK, ADCY7, CAMKK1, SOCS1, INPP5D, PAK6, NCKAP1L, SH2B2, MAP4K1, MAP4K2, SYK, PRKCB, LAX1, VAV1, LAT2, MAPK11, STK26, CAMK4, BTK, PRKCQ, RGS11, PLCB2, LAT, ARHGEF6	684	432	29712	2.51381	0.208056	0.00344953	0.00329339
GOTERM_BP_DIRECT	GO:0098586~cellular response to virus	9	1.26227	7.53028e-05	MAPK11, CXCL10, FLT3, POU2AF1, IGTP, IRGM2, IRF5, VWCE, WDFY4	684	61	29712	6.40897	0.209095	0.00344953	0.00329339
GOTERM_BP_DIRECT	GO:0030217~T cell differentiation	9	1.26227	8.47357e-05	CD4, PTPRC, TBX21, RHOH, IKZF1, BCL2A1D, IKZF3, VAV1, ADA	684	62	29712	6.3056	0.231998	0.00382539	0.00365223
GOTERM_BP_DIRECT	GO:0006909~phagocytosis	10	1.40252	9.21366e-05	CNN2, NCF4, ITGB2, PLD4, FCGR2B, ITGAL, GATA2, CORO1A, VAV1, MYO1G	684	80	29712	5.42982	0.249502	0.00410008	0.00391449
GOTERM_BP_DIRECT	GO:0030889~negative regulation of B cell proliferation	6	0.841515	9.48136e-05	TNFRSF13B, INPP5D, BTK, BTLA, CTLA4, FCGR2B	684	21	29712	12.411	0.255735	0.00410201	0.00391633
GOTERM_BP_DIRECT	GO:0002376~immune system process	10	1.40252	0.000101568	SLFN8, PGLYRP2, IRF4, IL2RA, IRF5, MAP3K8, SH2D1B1, ETS1, PIK3CG, IDO1	684	81	29712	5.36279	0.271232	0.00433403	0.00413785
GOTERM_BP_DIRECT	GO:0045588~positive regulation of gamma-delta T cell differentiation	5	0.701262	0.000118272	PTPRC, SYK, GIMAP3, NCKAP1L, GIMAP5	684	12	29712	18.0994	0.308187	0.00497861	0.00475326
GOTERM_BP_DIRECT	GO:0043123~positive regulation of canonical NF-kappaB signal transduction	15	2.10379	0.00013074	CD40, PRKCB, IL1A, CD4, UBD, TRAF5, TIFA, TLR9, REL, ROR1, LTB, CD36, CCL21A, CARD11, TRIM12A	684	189	29712	3.44751	0.334544	0.00543009	0.0051843
GOTERM_BP_DIRECT	GO:0050776~regulation of immune response	8	1.12202	0.000139214	CD40, CD1D1, SYK, TBX21, INPP5D, SH2B2, CARD11, CD22	684	50	29712	6.95018	0.351882	0.00563185	0.00537692
GOTERM_BP_DIRECT	GO:0006958~complement activation, classical pathway	8	1.12202	0.000139214	C3, C4B, IGHG2B, IGHM, IGHG2C, IGHG1, CD55, MBL2	684	50	29712	6.95018	0.351882	0.00563185	0.00537692
GOTERM_BP_DIRECT	GO:0002377~immunoglobulin production	6	0.841515	0.000150929	IGHG1, CD40, CD37, FCGR2B, LAX1, CARD11	684	23	29712	11.3318	0.375109	0.00597581	0.00570532
GOTERM_BP_DIRECT	GO:0051092~positive regulation of NF-kappaB transcription factor activity	12	1.68303	0.000151553	CD40, CD84, AIM2, TRAF5, CAPN3, ROR1, PRKCQ, TRAF1, CLU, CARD11, TLR2, TRIM12A	684	125	29712	4.17011	0.376324	0.00597581	0.00570532
GOTERM_BP_DIRECT	GO:0001782~B cell homeostasis	7	0.981767	0.000156175	SASH3, DOCK10, MEF2C, TNFRSF13B, NCKAP1L, BCL2A1A, PIRB	684	36	29712	8.44639	0.38524	0.00608107	0.00580582
GOTERM_BP_DIRECT	GO:0032613~interleukin-10 production	5	0.701262	0.000167733	SASH3, CD83, PRG2, FCGR2B, IDO1	684	13	29712	16.7072	0.406982	0.00645046	0.00615848
GOTERM_BP_DIRECT	GO:0043410~positive regulation of MAPK cascade	16	2.24404	0.000181602	MAP4K1, IGHM, CD84, MEF2C, CD40, SYK, LAPTM5, IGF1, CD4, PTPRC, BANK1, TLR9, ADAM8, CD36, LAT, TRIM12A	684	219	29712	3.1736	0.432061	0.00689865	0.00658638
GOTERM_BP_DIRECT	GO:0007264~small GTPase-mediated signal transduction	11	1.54278	0.000197699	DOCK10, ARHGAP30, SH2D3C, RAC2, RHOH, DOCK2, RASGRP2, ARHGAP15, RASGRP1, VAV1, RND1	684	108	29712	4.4243	0.459842	0.00741967	0.00708382
GOTERM_BP_DIRECT	GO:0019882~antigen processing and presentation	7	0.981767	0.000212896	IGHM, H2-DMB2, CD1D1, FLT3, H2-OA, H2-AA, WDFY4	684	38	29712	8.00185	0.484821	0.00789489	0.00753752
GOTERM_BP_DIRECT	GO:0098609~cell-cell adhesion	15	2.10379	0.000223795	CYFIP2, VCAM1, ITGA4, LAMA3, ITGB2, ICAM2, CELSR1, ITGAL, CELSR2, ICAM1, CD2, NFASC, ITGB8, ADAM8, ICOS	684	199	29712	3.27427	0.502022	0.00820143	0.00783019
GOTERM_BP_DIRECT	GO:0050729~positive regulation of inflammatory response	10	1.40252	0.000229035	GSDMD, ZBP1, AIM2, LPL, IL16, MAP3K8, ADAM8, ETS1, CCR2, TLR2	684	90	29712	4.82651	0.510086	0.00825516	0.00788149
GOTERM_BP_DIRECT	GO:0045577~regulation of B cell differentiation	5	0.701262	0.000230561	IL4I1, TLR9, SLAMF8, IKZF3, CARD11	684	14	29712	15.5138	0.512411	0.00825516	0.00788149
GOTERM_BP_DIRECT	GO:0006911~phagocytosis, engulfment	7	0.981767	0.000246754	IGHG2B, IGHG1, ITGB2, FCGR2B, MFGE8, ARHGAP25, AIF1	684	39	29712	7.79667	0.5364	0.00873453	0.00833916
GOTERM_BP_DIRECT	GO:0070374~positive regulation of ERK1 and ERK2 cascade	16	2.24404	0.000321292	CXCR4, IGF1, SLC30A10, SCIMP, RASGRP1, ESR1, ICAM1, C3, IL1A, CD4, PTPRC, GPNMB, GPR183, CD36, CCL21A, TLR2	684	231	29712	3.00873	0.632483	0.0112452	0.0107362
GOTERM_BP_DIRECT	GO:0050900~leukocyte migration	6	0.841515	0.00033561	SELL, PDE4B, MADCAM1, ADA, ICAM1, TLR2	684	27	29712	9.65302	0.64852	0.0116159	0.0110901
GOTERM_BP_DIRECT	GO:0045766~positive regulation of angiogenesis	13	1.82328	0.000366208	CD40, PRKCB, ITGB2, CYBB, CELA1, GATA2, ETS1, PIK3R6, C3, IL1A, DDAH1, TERT, ITGB8	684	161	29712	3.50746	0.680483	0.0125356	0.0119681
GOTERM_BP_DIRECT	GO:0043372~positive regulation of CD4-positive, alpha-beta T cell differentiation	4	0.56101	0.000395039	SASH3, CD83, SOCS1, NCKAP1L	684	7	29712	24.8221	0.707938	0.0133755	0.0127701
GOTERM_BP_DIRECT	GO:0060100~positive regulation of phagocytosis, engulfment	5	0.701262	0.000404133	C3, STAP1, NCKAP1L, CD36, GATA2	684	16	29712	13.5746	0.716099	0.0134419	0.0128335
GOTERM_BP_DIRECT	GO:0045944~positive regulation of transcription by RNA polymerase II	50	7.01262	0.000405631	CD40, CIITA, SLC40A1, HIF3A, IKZF1, ETS1, IKZF3, SPIB, IL4I1, HHEX, HEY1, MYBL1, TEAD2, MEF2C, LMO2, EBF1, BHLHA15, METTL23, IL1A, PLSCR1, IRF4, RFX5, TLR9, HCLS1, IRF5, PPARA, TLR2, NLRC5, WAS, GATA2, MNDAL, TBX21, S1PR1, STAT4, PCK1, PRRX1, STAT1, IFI203, EAF2, NFATC2, CELA1, IGF1, ESR1, FLI1, BATF, NFKB2, POU2AF1, TCEA2, CD28, REL	684	1284	29712	1.69153	0.717421	0.0134419	0.0128335
GOTERM_BP_DIRECT	GO:0030593~neutrophil chemotaxis	8	1.12202	0.000441573	CXCL10, CXCL9, SYK, ITGB2, PDE4B, NCKAP1L, CXCL13, VAV1	684	60	29712	5.79181	0.747363	0.0144789	0.0138236
GOTERM_BP_DIRECT	GO:1904646~cellular response to amyloid-beta	7	0.981767	0.000484431	VCAM1, ITGA4, SYK, IGF1, CD36, FCGR2B, ICAM1	684	44	29712	6.91069	0.778951	0.0157188	0.0150073
GOTERM_BP_DIRECT	GO:0045580~regulation of T cell differentiation	5	0.701262	0.000518908	TBX21, H2-OA, CARD11, ADA, CCR2	684	17	29712	12.7761	0.80147	0.0166639	0.0159096
GOTERM_BP_DIRECT	GO:0060326~cell chemotaxis	10	1.40252	0.000541983	CXCL9, XCR1, VCAM1, CCL20, GPR183, ENPP2, CXCR4, PRKCQ, CCL21A, CCR2	684	101	29712	4.30085	0.815247	0.0172273	0.0164475
GOTERM_BP_DIRECT	GO:0001523~retinoid metabolic process	6	0.841515	0.000559674	CLPS, RETSAT, CYP2J6, ALDH1A1, LPL, ADH7	684	30	29712	8.68772	0.825158	0.0176099	0.0168128
GOTERM_BP_DIRECT	GO:0071345~cellular response to cytokine stimulus	7	0.981767	0.00061833	PLSCR1, SOCS1, ITGA4, STAT1, FLT3, HCLS1, CXCR4	684	46	29712	6.61022	0.854371	0.0189729	0.0181141
GOTERM_BP_DIRECT	GO:0045730~respiratory burst	4	0.56101	0.000621262	NCF1, NCF4, CYBB, CYBA	684	8	29712	21.7193	0.855696	0.0189729	0.0181141
GOTERM_BP_DIRECT	GO:0140639~positive regulation of pyroptotic inflammatory response	4	0.56101	0.000621262	GBP5, GBP2, GM12250, GBP3	684	8	29712	21.7193	0.855696	0.0189729	0.0181141
GOTERM_BP_DIRECT	GO:0006910~phagocytosis, recognition	5	0.701262	0.00065509	IGHG2B, SCARB1, IGHG1, CD36, MFGE8	684	18	29712	12.0663	0.870137	0.0198117	0.0189149
GOTERM_BP_DIRECT	GO:0001819~positive regulation of cytokine production	9	1.26227	0.00076033	TLR1, FGR, IL1A, SYK, TLR9, CD14, CLEC9A, BATF, TLR2	684	85	29712	4.59938	0.906457	0.0227734	0.0217425
GOTERM_BP_DIRECT	GO:0050732~negative regulation of peptidyl-tyrosine phosphorylation	5	0.701262	0.000814772	PTPRC, SEMA4D, IGF1, SH2D1B1, SAMSN1	684	19	29712	11.4312	0.921059	0.0241716	0.0230774
GOTERM_BP_DIRECT	GO:0001934~positive regulation of protein phosphorylation	15	2.10379	0.000836957	REG3B, CD40, SEMA4D, FLT3, LRRK2, PTGER3, IRGM2, CXCR4, AIF1, RASGRP1, C3, CD4, GPNMB, CD6, IGTP	684	227	29712	2.87039	0.926334	0.0245955	0.0234822
GOTERM_BP_DIRECT	GO:0048535~lymph node development	6	0.841515	0.000880665	FLT3, LTB, IKZF1, CXCL13, CCL21A, NFKB2	684	33	29712	7.89793	0.935718	0.0254759	0.0243227
GOTERM_BP_DIRECT	GO:0007169~cell surface receptor protein tyrosine kinase signaling pathway	9	1.26227	0.000887036	FGR, DOK3, FLT3, SH2D3C, STAP1, ROR1, GFRA2, ROS1, LAT	684	87	29712	4.49365	0.936982	0.0254759	0.0243227
GOTERM_BP_DIRECT	GO:0050688~regulation of defense response to virus	4	0.56101	0.000915987	APOBEC3, CD37, GBP4, TSPAN32	684	9	29712	19.306	0.942422	0.0254759	0.0243227
GOTERM_BP_DIRECT	GO:0032741~positive regulation of interleukin-18 production	4	0.56101	0.000915987	GSDMD, GBP5, TLR9, TLR2	684	9	29712	19.306	0.942422	0.0254759	0.0243227
GOTERM_BP_DIRECT	GO:0072540~T-helper 17 cell lineage commitment	4	0.56101	0.000915987	IRF4, SLAMF6, LY9, BATF	684	9	29712	19.306	0.942422	0.0254759	0.0243227
GOTERM_BP_DIRECT	GO:0002752~cell surface pattern recognition receptor signaling pathway	4	0.56101	0.000915987	SYK, CD14, TLR2, MBL2	684	9	29712	19.306	0.942422	0.0254759	0.0243227
GOTERM_BP_DIRECT	GO:0032731~positive regulation of interleukin-1 beta production	8	1.12202	0.00094652	GSDMD, GBP5, AIM2, IFI203, LPL, CD36, TLR2, MNDAL	684	68	29712	5.11042	0.94765	0.0260921	0.0249111
GOTERM_BP_DIRECT	GO:0016477~cell migration	18	2.52454	0.00102606	ITGA4, FLT3, SH3KBP1, NFATC2, CXCR4, CORO1A, PIK3CG, VAV1, FMNL3, FMNL1, KCNQ1OT1, FSCN1, S1PR1, ITGB8, HCLS1, NCKAP1L, LCP1, DOCK2	684	313	29712	2.49807	0.959149	0.0280203	0.0267519
GOTERM_BP_DIRECT	GO:0050829~defense response to Gram-negative bacterium	11	1.54278	0.00103446	REG3B, GSDMD, IGHM, CD4, LYZ2, RNASE6, IGTP, TLR9, IRGM2, TNFRSF14, IIGP1	684	133	29712	3.59267	0.960204	0.0280203	0.0267519
GOTERM_BP_DIRECT	GO:0045954~positive regulation of natural killer cell mediated cytotoxicity	6	0.841515	0.00115992	GIMAP3, SLAMF6, SH2D1B1, GIMAP5, RASGRP1, VAV1	684	35	29712	7.44662	0.973089	0.0311478	0.0297379
GOTERM_BP_DIRECT	GO:0050901~leukocyte tethering or rolling	5	0.701262	0.00121306	VCAM1, ITGA4, SELL, GCNT1, MADCAM1	684	21	29712	10.3425	0.977199	0.0320226	0.0305731
GOTERM_BP_DIRECT	GO:0032623~interleukin-2 production	5	0.701262	0.00121306	SASH3, CD83, CD28, PRKCQ, CARD11	684	21	29712	10.3425	0.977199	0.0320226	0.0305731
GOTERM_BP_DIRECT	GO:0007259~cell surface receptor signaling pathway via JAK-STAT	7	0.981767	0.00132335	CSF2RB2, CD40, SOCS1, STAT1, CLCF1, STAT4, CSF2RB	684	53	29712	5.73717	0.983836	0.034352	0.0327971
GOTERM_BP_DIRECT	GO:0045471~response to ethanol	11	1.54278	0.00144552	ST6GAL1, RGS19, VCAM1, PRKCB, ALDH1A1, ABAT, HMGCS2, IGF1, CD14, PPARA, ADH7	684	139	29712	3.43759	0.988958	0.0372132	0.0355288
GOTERM_BP_DIRECT	GO:0030335~positive regulation of cell migration	16	2.24404	0.00148116	CD274, SEMA4D, HSPA5, SEMA3B, CXCR4, IGF1, AIF1, ETS1, CXCL16, FGR, CXCL10, CLDN4, GPNMB, S1PR1, CCL21A, FERMT3	684	268	29712	2.59335	0.99012	0.0378181	0.0361063
GOTERM_BP_DIRECT	GO:0140973~positive regulation of AIM2 inflammasome complex assembly	3	0.420757	0.0015588	GBP5, GBP2, GM12250	684	3	29712	43.4386	0.992245	0.0391585	0.037386
GOTERM_BP_DIRECT	GO:0045071~negative regulation of viral genome replication	7	0.981767	0.00160771	ISG20, FAM111A, PLSCR1, APOBEC3, RSAD2, IFI203, MNDAL	684	55	29712	5.52855	0.993343	0.0400642	0.0382507
GOTERM_BP_DIRECT	GO:0002467~germinal center formation	4	0.56101	0.00173847	MEF2C, KLHL6, ADA, NFKB2	684	11	29712	15.7959	0.995573	0.0413385	0.0394673
GOTERM_BP_DIRECT	GO:0050764~regulation of phagocytosis	4	0.56101	0.00173847	FGR, SCARB1, PTPRC, SYK	684	11	29712	15.7959	0.995573	0.0413385	0.0394673
GOTERM_BP_DIRECT	GO:0051000~positive regulation of nitric-oxide synthase activity	4	0.56101	0.00173847	SCARB1, GCH1, TERT, ESR1	684	11	29712	15.7959	0.995573	0.0413385	0.0394673
GOTERM_BP_DIRECT	GO:0031666~positive regulation of lipopolysaccharide-mediated signaling pathway	4	0.56101	0.00173847	CD180, LY86, CD14, SCIMP	684	11	29712	15.7959	0.995573	0.0413385	0.0394673
GOTERM_BP_DIRECT	GO:0043367~CD4-positive, alpha-beta T cell differentiation	4	0.56101	0.00173847	SASH3, CD83, RSAD2, SATB1	684	11	29712	15.7959	0.995573	0.0413385	0.0394673
GOTERM_BP_DIRECT	GO:0032496~response to lipopolysaccharide	13	1.82328	0.00187047	VCAM1, GCH1, STAT1, IL10RA, PTGER3, NFKB2, IL1A, GJB2, CD6, BTK, PCK1, TLR2, IDO1	684	194	29712	2.91083	0.997068	0.0436948	0.041717
GOTERM_BP_DIRECT	GO:0043113~receptor clustering	6	0.841515	0.0019077	CD53, ITGA4, ITGB2, MADCAM1, CLEC2I, ITGAL	684	39	29712	6.68286	0.997389	0.0436948	0.041717
GOTERM_BP_DIRECT	GO:0001818~negative regulation of cytokine production	6	0.841515	0.0019077	SRGN, CLEC4A3, GBP7, GPNMB, BTK, HDAC9	684	39	29712	6.68286	0.997389	0.0436948	0.041717
GOTERM_BP_DIRECT	GO:0007249~canonical NF-kappaB signal transduction	6	0.841515	0.0019077	RASSF2, REL, TLR9, ADAM8, CARD11, NFKB2	684	39	29712	6.68286	0.997389	0.0436948	0.041717
GOTERM_BP_DIRECT	GO:0031663~lipopolysaccharide-mediated signaling pathway	6	0.841515	0.0019077	SCARB1, CD6, STAT1, CD180, LY86, CD14	684	39	29712	6.68286	0.997389	0.0436948	0.041717
GOTERM_BP_DIRECT	GO:0000165~MAPK cascade	10	1.40252	0.00219162	IGHM, MAPK11, MAP4K2, MEF2C, PTPRC, BANK1, LRRK2, MAP3K8, CD36, MAPK8IP2	684	123	29712	3.53159	0.998924	0.0495498	0.047307
GOTERM_BP_DIRECT	GO:0007204~positive regulation of cytosolic calcium ion concentration	12	1.68303	0.00219515	CD52, XCR1, SWAP70, PTGER3, CXCR4, CD36, CXCL13, GATA2, ESR1, CD55, PIK3CG, CCR2	684	172	29712	3.0306	0.998936	0.0495498	0.047307
GOTERM_BP_DIRECT	GO:0019886~antigen processing and presentation of exogenous peptide antigen via MHC class II	5	0.701262	0.00238405	H2-DMB2, H2-OB, H2-OA, FCGR2B, H2-AA	684	25	29712	8.68772	0.99941	0.0532063	0.0507979
GOTERM_BP_DIRECT	GO:0043029~T cell homeostasis	6	0.841515	0.00239129	AIM2, IL2RA, GIMAP3, NCKAP1L, GIMAP5, CORO1A	684	41	29712	6.35687	0.999423	0.0532063	0.0507979
GOTERM_BP_DIRECT	GO:0070372~regulation of ERK1 and ERK2 cascade	6	0.841515	0.00266387	IL1A, SYK, CLCF1, STYX, RASGRP1, ROS1	684	42	29712	6.20551	0.999754	0.0588507	0.0561868
GOTERM_BP_DIRECT	GO:0035739~CD4-positive, alpha-beta T cell proliferation	4	0.56101	0.00291178	CD28, TNFRSF14, PRKCQ, CARD11	684	13	29712	13.3657	0.999886	0.0612851	0.058511
GOTERM_BP_DIRECT	GO:2000563~positive regulation of CD4-positive, alpha-beta T cell proliferation	4	0.56101	0.00291178	CD28, PRKCQ, CD55, CARD11	684	13	29712	13.3657	0.999886	0.0612851	0.058511
GOTERM_BP_DIRECT	GO:0002455~humoral immune response mediated by circulating immunoglobulin	4	0.56101	0.00291178	IGHG2B, IGHM, IGHG2C, IGHG1	684	13	29712	13.3657	0.999886	0.0612851	0.058511
GOTERM_BP_DIRECT	GO:0048304~positive regulation of isotype switching to IgG isotypes	4	0.56101	0.00291178	CD40, PTPRC, TBX21, CD28	684	13	29712	13.3657	0.999886	0.0612851	0.058511
GOTERM_BP_DIRECT	GO:0033089~positive regulation of T cell differentiation in thymus	4	0.56101	0.00291178	ADAM8, IL2RG, RASGRP1, ADA	684	13	29712	13.3657	0.999886	0.0612851	0.058511
GOTERM_BP_DIRECT	GO:0002503~peptide antigen assembly with MHC class II protein complex	4	0.56101	0.00291178	H2-DMB2, H2-OB, H2-OA, H2-AA	684	13	29712	13.3657	0.999886	0.0612851	0.058511
GOTERM_BP_DIRECT	GO:0001771~immunological synapse formation	4	0.56101	0.00291178	CD6, MSN, DOCK2, CCL21A	684	13	29712	13.3657	0.999886	0.0612851	0.058511
GOTERM_BP_DIRECT	GO:0001525~angiogenesis	16	2.24404	0.0029483	SYK, HIF3A, GATA2, PIK3R6, PIK3CG, ARHGAP24, APOLD1, APLN, FMNL3, ARHGAP22, HEY1, S1PR1, ADAM8, ANGPTL4, MFGE8, CCR2	684	288	29712	2.41326	0.999899	0.0614329	0.0586522
GOTERM_BP_DIRECT	GO:0032689~negative regulation of type II interferon production	6	0.841515	0.00295825	CD274, PGLYRP2, LAPTM5, GIMAP3, SH2D1B1, GIMAP5	684	43	29712	6.0612	0.999902	0.0614329	0.0586522
GOTERM_BP_DIRECT	GO:0031640~killing of cells of another organism	8	1.12202	0.00301889	CXCL10, CXCL9, CCL20, LYZ2, IRGM2, CXCL13, CCL21A, GM12250	684	83	29712	4.18685	0.999919	0.0622771	0.0594581
GOTERM_BP_DIRECT	GO:0071726~cellular response to diacyl bacterial lipopeptide	3	0.420757	0.00307004	CD14, CD36, TLR2	684	4	29712	32.5789	0.999931	0.0629157	0.0600678
GOTERM_BP_DIRECT	GO:0050798~activated T cell proliferation	4	0.56101	0.00364302	SATB1, IL2RA, ITGB2, ITGAL	684	14	29712	12.411	0.999988	0.0734427	0.0701183
GOTERM_BP_DIRECT	GO:0051707~response to other organism	4	0.56101	0.00364302	IFIT1, IFIT1BL1, IFIT3, IFIT2	684	14	29712	12.411	0.999988	0.0734427	0.0701183
GOTERM_BP_DIRECT	GO:0002224~toll-like receptor signaling pathway	5	0.701262	0.00365445	TLR1, CD86, TLR9, TLR11, TLR2	684	28	29712	7.75689	0.999989	0.0734427	0.0701183
GOTERM_BP_DIRECT	GO:0097192~extrinsic apoptotic signaling pathway in absence of ligand	6	0.841515	0.00398191	IL1A, IGF1, BCL2A1D, CLCA3A1, BCL2A1A, BCL2A1B	684	46	29712	5.6659	0.999996	0.0790041	0.075428
GOTERM_BP_DIRECT	GO:0045582~positive regulation of T cell differentiation	6	0.841515	0.00398191	PTPRC, IL2RA, RHOH, H2-AA, PIK3R6, ADA	684	46	29712	5.6659	0.999996	0.0790041	0.075428
GOTERM_BP_DIRECT	GO:0042127~regulation of cell population proliferation	12	1.68303	0.00433544	CXCL10, CXCL9, HHEX, STAT1, TNFRSF9, TCF7, STAT4, MZB1, CELA1, IGF1, SLC7A11, CLU	684	188	29712	2.77268	0.999999	0.0854741	0.0816051
GOTERM_BP_DIRECT	GO:1903238~positive regulation of leukocyte tethering or rolling	4	0.56101	0.0044766	ITGA4, GCNT1, CHST2, CCR2	684	15	29712	11.5836	0.999999	0.0860778	0.0821815
GOTERM_BP_DIRECT	GO:0051764~actin crosslink formation	4	0.56101	0.0044766	TNNT2, GAS2, COBL, AIF1	684	15	29712	11.5836	0.999999	0.0860778	0.0821815
GOTERM_BP_DIRECT	GO:0030098~lymphocyte differentiation	4	0.56101	0.0044766	FLT3, LY6D, IKZF1, IL2RG	684	15	29712	11.5836	0.999999	0.0860778	0.0821815
GOTERM_BP_DIRECT	GO:0006968~cellular defense response	4	0.56101	0.0044766	PNLIPRP2, NCF1, LAT, CCR2	684	15	29712	11.5836	0.999999	0.0860778	0.0821815
GOTERM_BP_DIRECT	GO:0045648~positive regulation of erythrocyte differentiation	5	0.701262	0.00471749	STAT1, INPP5D, NCKAP1L, GATA2, ETS1	684	30	29712	7.23977	1	0.0901532	0.0860724
GOTERM_BP_DIRECT	GO:0002175~protein localization to paranode region of axon	3	0.420757	0.00503885	NFASC, CNTNAP1, MAL	684	5	29712	26.0632	1	0.0939882	0.0897338
GOTERM_BP_DIRECT	GO:0032252~secretory granule localization	3	0.420757	0.00503885	MYO5A, RASGRP1, PIK3CG	684	5	29712	26.0632	1	0.0939882	0.0897338
GOTERM_BP_DIRECT	GO:0030888~regulation of B cell proliferation	3	0.420757	0.00503885	MZB1, IKZF3, CD22	684	5	29712	26.0632	1	0.0939882	0.0897338
GOTERM_BP_DIRECT	GO:0071226~cellular response to molecule of fungal origin	3	0.420757	0.00503885	SYK, BTK, SCIMP	684	5	29712	26.0632	1	0.0939882	0.0897338
GOTERM_BP_DIRECT	GO:0043303~mast cell degranulation	5	0.701262	0.00531937	LAT2, MILR1, SYK, RASGRP1, LAT	684	31	29712	7.00623	1	0.09863	0.0941655
GOTERM_BP_DIRECT	GO:0042981~regulation of apoptotic process	13	1.82328	0.00536038	TNFAIP8, PLK5, GLS2, TRAF1, LRP8, CLU, IKZF3, ETS1, CXCL10, SELL, STK26, TRAF5, CARD11	684	221	29712	2.55521	1	0.0986689	0.0942027
GOTERM_BP_DIRECT	GO:0043065~positive regulation of apoptotic process	19	2.6648	0.00544615	ZBP1, TNFAIP8, SP110, STAT1, CLU, IFIT2, PLSCR1, RASSF2, INPP5D, UBD, ALDH1A1, CTLA4, IRF5, BCL2A1D, PLEKHN1, BCL2A1A, BCL2A1B, TNFRSF22, IDO1	684	399	29712	2.0685	1	0.0986689	0.0942027
GOTERM_BP_DIRECT	GO:0140374~antiviral innate immune response	7	0.981767	0.00544817	ZBP1, CXCL10, TRAF3IP3, TRIM7, IFIT3, IFIT2, MBL2	684	70	29712	4.34386	1	0.0986689	0.0942027
GOTERM_BP_DIRECT	GO:0001774~microglial cell activation	5	0.701262	0.00597049	TLR1, TLR9, CLU, AIF1, TLR2	684	32	29712	6.78728	1	0.107503	0.102637
GOTERM_BP_DIRECT	GO:0097242~amyloid-beta clearance	4	0.56101	0.00646586	C3, SYK, ITGB2, CLU	684	17	29712	10.2208	1	0.115754	0.110514
GOTERM_BP_DIRECT	GO:0034612~response to tumor necrosis factor	5	0.701262	0.00667254	GCH1, UBD, CD14, AFF3, CXCL16	684	33	29712	6.58161	1	0.118771	0.113395
GOTERM_BP_DIRECT	GO:0007160~cell-matrix adhesion	8	1.12202	0.00710563	VCAM1, ITGA4, ITGB2, ITGB8, MADCAM1, ADAM8, ITGAL, FERMT3	684	97	29712	3.58256	1	0.125762	0.120069
GOTERM_BP_DIRECT	GO:0032831~positive regulation of CD4-positive, CD25-positive, alpha-beta regulatory T cell differentiation	3	0.420757	0.00744344	GIMAP3, GIMAP5, IL2RG	684	6	29712	21.7193	1	0.128813	0.122982
GOTERM_BP_DIRECT	GO:0022614~membrane to membrane docking	3	0.420757	0.00744344	VCAM1, MSN, ICAM1	684	6	29712	21.7193	1	0.128813	0.122982
GOTERM_BP_DIRECT	GO:0002684~positive regulation of immune system process	3	0.420757	0.00744344	SYK, H2-OA, AQP3	684	6	29712	21.7193	1	0.128813	0.122982
GOTERM_BP_DIRECT	GO:1900028~negative regulation of ruffle assembly	3	0.420757	0.00744344	STAP1, EVL, ARHGAP24	684	6	29712	21.7193	1	0.128813	0.122982
GOTERM_BP_DIRECT	GO:0045579~positive regulation of B cell differentiation	4	0.56101	0.00762802	SYK, INPP5D, NCKAP1L, IL2RG	684	18	29712	9.65302	1	0.131278	0.125336
GOTERM_BP_DIRECT	GO:0032715~negative regulation of interleukin-6 production	6	0.841515	0.00790995	CD84, BANK1, FLT3, INPP5D, NCKAP1L, IL27RA	684	54	29712	4.82651	1	0.135382	0.129254
GOTERM_BP_DIRECT	GO:0070098~chemokine-mediated signaling pathway	6	0.841515	0.00854017	CXCL10, CXCL9, XCR1, CXCL13, CCL21A, CCR2	684	55	29712	4.73876	1	0.14537	0.138789
GOTERM_BP_DIRECT	GO:0019433~triglyceride catabolic process	4	0.56101	0.0089055	PNLIPRP1, PNLIPRP2, APOC3, LPL	684	19	29712	9.14497	1	0.149949	0.143162
GOTERM_BP_DIRECT	GO:0002720~positive regulation of cytokine production involved in immune response	4	0.56101	0.0089055	LAPTM5, IRF5, TNFRSF14, SCIMP	684	19	29712	9.14497	1	0.149949	0.143162
GOTERM_BP_DIRECT	GO:0070527~platelet aggregation	5	0.701262	0.00910004	P2RY12, PLEK, SLC7A11, TSPAN32, FERMT3	684	36	29712	6.03314	1	0.152401	0.145503
GOTERM_BP_DIRECT	GO:0010628~positive regulation of gene expression	24	3.36606	0.00975084	MEF2C, PTGER3, TCF23, MSN, NFATC2, IL16, IGF1, IKZF1, IL2RG, GATA2, CLU, ETS1, CNN2, IL1A, MAPK11, PLSCR1, TBX21, CD28, TLR9, STAT4, ITGB8, STAP1, CD36, TLR2	684	586	29712	1.77906	1	0.162427	0.155075
GOTERM_BP_DIRECT	GO:0001916~positive regulation of T cell mediated cytotoxicity	6	0.841515	0.00990314	H2-T24, CD1D1, PTPRC, H2-Q6, H2-M2, H2-Q7	684	57	29712	4.57248	1	0.164087	0.156659
GOTERM_BP_DIRECT	GO:0030833~regulation of actin filament polymerization	5	0.701262	0.0100213	CYFIP2, PLEKHG2, HCLS1, CLEC2I, CORO1A	684	37	29712	5.87008	1	0.164545	0.157097
GOTERM_BP_DIRECT	GO:0032956~regulation of actin cytoskeleton organization	8	1.12202	0.0102549	FGR, TRPM2, IL1A, FSCN1, RAC2, CELSR1, CORO1A, RND1	684	104	29712	3.34143	1	0.164545	0.157097
GOTERM_BP_DIRECT	GO:0010886~positive regulation of cholesterol storage	3	0.420757	0.0102628	SCARB1, LPL, CD36	684	7	29712	18.6165	1	0.164545	0.157097
GOTERM_BP_DIRECT	GO:0033630~positive regulation of cell adhesion mediated by integrin	4	0.56101	0.0103006	P2RY12, SYK, NCKAP1L, CCL21A	684	20	29712	8.68772	1	0.164545	0.157097
GOTERM_BP_DIRECT	GO:0030595~leukocyte chemotaxis	4	0.56101	0.0103006	GPR183, S1PR1, IL16, CORO1A	684	20	29712	8.68772	1	0.164545	0.157097
GOTERM_BP_DIRECT	GO:0030031~cell projection assembly	4	0.56101	0.0103006	CYFIP2, PARVG, RAC2, NCKAP1L	684	20	29712	8.68772	1	0.164545	0.157097
GOTERM_BP_DIRECT	GO:0050765~negative regulation of phagocytosis	4	0.56101	0.0103006	CNN2, PLSCR1, FCGR2B, TLR2	684	20	29712	8.68772	1	0.164545	0.157097
GOTERM_BP_DIRECT	GO:0065003~protein-containing complex assembly	9	1.26227	0.0109737	GCH1, IGTP, IRGM2, MYO5A, CAPN3, NCKAP1L, NUPR1, CP, TEAD2	684	131	29712	2.98433	1	0.174404	0.166509
GOTERM_BP_DIRECT	GO:0008285~negative regulation of cell population proliferation	18	2.52454	0.0111146	BCHE, PLK5, SLFN2, SLFN1, FLT3, TNFRSF9, TRPV2, 4930503L19RIK, DHCR24, IGF1, NDRG1, IFIT3, IL1A, CACNB4, DDAH1, INPP5D, NUPR1, TLR2	684	397	29712	1.96951	1	0.175746	0.167791
GOTERM_BP_DIRECT	GO:0043406~positive regulation of MAP kinase activity	6	0.841515	0.0114083	CD40, PTPRC, LRRK2, RASGRP1, PIK3R6, PIK3CG	684	59	29712	4.41748	1	0.179479	0.171355
GOTERM_BP_DIRECT	GO:0035457~cellular response to interferon-alpha	4	0.56101	0.0118152	TRAF3IP3, IFI204, IFIT1, IFIT2	684	21	29712	8.27402	1	0.184021	0.175692
GOTERM_BP_DIRECT	GO:0030048~actin filament-based movement	4	0.56101	0.0118152	WAS, MYO5A, EVL, MYO1G	684	21	29712	8.27402	1	0.184021	0.175692
GOTERM_BP_DIRECT	GO:0002244~hematopoietic progenitor cell differentiation	8	1.12202	0.0130545	APOBEC3, PTPRC, TNFRSF13B, PLEK, PLD4, KCNAB2, GATA2, HERC6	684	109	29712	3.18815	1	0.195255	0.186417
GOTERM_BP_DIRECT	GO:0032757~positive regulation of interleukin-8 production	6	0.841515	0.0130621	CD2, TLR1, SYK, TLR9, CD14, TLR2	684	61	29712	4.27265	1	0.195255	0.186417
GOTERM_BP_DIRECT	GO:0051924~regulation of calcium ion transport	5	0.701262	0.0131402	P2RY12, CD4, CXCR4, IL16, IGF1	684	40	29712	5.42982	1	0.195255	0.186417
GOTERM_BP_DIRECT	GO:0033627~cell adhesion mediated by integrin	5	0.701262	0.0131402	ITGA4, ITGB2, ITGB8, ITGAL, ICAM1	684	40	29712	5.42982	1	0.195255	0.186417
GOTERM_BP_DIRECT	GO:0002291~T cell activation via T cell receptor contact with antigen bound to MHC molecule on antigen presenting cell	3	0.420757	0.0134767	APBB1IP, ITGAL, ICAM1	684	8	29712	16.2895	1	0.195255	0.186417
GOTERM_BP_DIRECT	GO:0001812~positive regulation of type I hypersensitivity	3	0.420757	0.0134767	IGHG2B, IGHG1, BTK	684	8	29712	16.2895	1	0.195255	0.186417
GOTERM_BP_DIRECT	GO:0002925~positive regulation of humoral immune response mediated by circulating immunoglobulin	3	0.420757	0.0134767	PTPRC, GIMAP3, GIMAP5	684	8	29712	16.2895	1	0.195255	0.186417
GOTERM_BP_DIRECT	GO:0050859~negative regulation of B cell receptor signaling pathway	3	0.420757	0.0134767	CD72, LPXN, CD22	684	8	29712	16.2895	1	0.195255	0.186417
GOTERM_BP_DIRECT	GO:0038156~interleukin-3-mediated signaling pathway	3	0.420757	0.0134767	CSF2RB2, SYK, CSF2RB	684	8	29712	16.2895	1	0.195255	0.186417
GOTERM_BP_DIRECT	GO:0008064~regulation of actin polymerization or depolymerization	3	0.420757	0.0134767	SWAP70, WAS, CORO1A	684	8	29712	16.2895	1	0.195255	0.186417
GOTERM_BP_DIRECT	GO:0033004~negative regulation of mast cell activation	3	0.420757	0.0134767	MILR1, CD84, CD300LF	684	8	29712	16.2895	1	0.195255	0.186417
GOTERM_BP_DIRECT	GO:0060335~positive regulation of type II interferon-mediated signaling pathway	3	0.420757	0.0134767	IGTP, NLRC5, IRGM2	684	8	29712	16.2895	1	0.195255	0.186417
GOTERM_BP_DIRECT	GO:0046641~positive regulation of alpha-beta T cell proliferation	3	0.420757	0.0134767	PTPRC, SYK, CCR2	684	8	29712	16.2895	1	0.195255	0.186417
GOTERM_BP_DIRECT	GO:1902624~positive regulation of neutrophil migration	3	0.420757	0.0134767	IL1A, NCKAP1L, TLR2	684	8	29712	16.2895	1	0.195255	0.186417
GOTERM_BP_DIRECT	GO:0001798~positive regulation of type IIa hypersensitivity	3	0.420757	0.0134767	C3, IGHG2B, IGHG1	684	8	29712	16.2895	1	0.195255	0.186417
GOTERM_BP_DIRECT	GO:0018108~peptidyl-tyrosine phosphorylation	7	0.981767	0.0136466	FGR, IGHM, CD4, PTPRC, SYK, BTK, SH2D1B1	684	85	29712	3.5773	1	0.196802	0.187894
GOTERM_BP_DIRECT	GO:0097193~intrinsic apoptotic signaling pathway	5	0.701262	0.0143022	PLSCR1, EAF2, LAPTM5, IFI27L2A, CLU	684	41	29712	5.29739	1	0.205306	0.196013
GOTERM_BP_DIRECT	GO:0043277~apoptotic cell clearance	4	0.56101	0.0152089	TIMD4, CD36, MFGE8, CCR2	684	23	29712	7.55454	1	0.217078	0.207252
GOTERM_BP_DIRECT	GO:0050728~negative regulation of inflammatory response	9	1.26227	0.0152616	NT5E, IL2RA, IL10RA, IGTP, IRGM2, PPARA, ETS1, ADA, IL22RA2	684	139	29712	2.81257	1	0.217078	0.207252
GOTERM_BP_DIRECT	GO:0051017~actin filament bundle assembly	5	0.701262	0.0155273	SWAP70, FSCN1, LCP1, AIF1, LIMD2	684	42	29712	5.17126	1	0.219852	0.209901
GOTERM_BP_DIRECT	GO:0010506~regulation of autophagy	6	0.841515	0.0168391	DRAM1, LRRK2, RAB39B, NUPR1, GPR137B, IIGP1	684	65	29712	4.00972	1	0.233492	0.222923
GOTERM_BP_DIRECT	GO:0032615~interleukin-12 production	3	0.420757	0.0170654	CD40, CD36, IDO1	684	9	29712	14.4795	1	0.233492	0.222923
GOTERM_BP_DIRECT	GO:0002438~acute inflammatory response to antigenic stimulus	3	0.420757	0.0170654	CD6, SERPINB9, ICAM1	684	9	29712	14.4795	1	0.233492	0.222923
GOTERM_BP_DIRECT	GO:0042492~gamma-delta T cell differentiation	3	0.420757	0.0170654	PTPRC, SYK, TCF7	684	9	29712	14.4795	1	0.233492	0.222923
GOTERM_BP_DIRECT	GO:0006054~N-acetylneuraminate metabolic process	3	0.420757	0.0170654	NANP, ST6GAL1, CMAH	684	9	29712	14.4795	1	0.233492	0.222923
GOTERM_BP_DIRECT	GO:0061762~CAMKK-AMPK signaling cascade	3	0.420757	0.0170654	IGTP, IRGM2, CP	684	9	29712	14.4795	1	0.233492	0.222923
GOTERM_BP_DIRECT	GO:0050921~positive regulation of chemotaxis	4	0.56101	0.0170903	P2RY12, CXCR4, AIF1, CCL21A	684	24	29712	7.23977	1	0.233492	0.222923
GOTERM_BP_DIRECT	GO:0006898~receptor-mediated endocytosis	6	0.841515	0.0178852	ITGB2, CD14, CD36, CLEC9A, FCGR2B, CXCL16	684	66	29712	3.94896	1	0.243286	0.232274
GOTERM_BP_DIRECT	GO:0050850~positive regulation of calcium-mediated signaling	5	0.701262	0.0195904	CD4, PTPRC, SYK, ITGAL, ADA	684	45	29712	4.82651	1	0.265323	0.253313
GOTERM_BP_DIRECT	GO:0007010~cytoskeleton organization	9	1.26227	0.02065	FGD3, FMNL3, FMNL1, CNTNAP1, SH3KBP1, LSP1, DOCK2, TSPAN32, PACSIN1	684	147	29712	2.65951	1	0.278462	0.265858
GOTERM_BP_DIRECT	GO:0048729~tissue morphogenesis	3	0.420757	0.0210102	HHEX, GCNT1, ADAM8	684	10	29712	13.0316	1	0.278976	0.266349
GOTERM_BP_DIRECT	GO:2000391~positive regulation of neutrophil extravasation	3	0.420757	0.0210102	IL1A, PTGER3, ADAM8	684	10	29712	13.0316	1	0.278976	0.266349
GOTERM_BP_DIRECT	GO:0051056~regulation of small GTPase mediated signal transduction	4	0.56101	0.0212255	ARHGAP22, ARHGAP25, SIPA1, ARHGAP24	684	26	29712	6.68286	1	0.278976	0.266349
GOTERM_BP_DIRECT	GO:0002687~positive regulation of leukocyte migration	4	0.56101	0.0212255	ITGA4, MADCAM1, NCKAP1L, TLR2	684	26	29712	6.68286	1	0.278976	0.266349
GOTERM_BP_DIRECT	GO:0007265~Ras protein signal transduction	6	0.841515	0.0224958	DOK3, DHCR24, RASGRP2, RASGRP1, LAT, RASGRP3	684	70	29712	3.72331	1	0.29443	0.281103
GOTERM_BP_DIRECT	GO:0030036~actin cytoskeleton organization	12	1.68303	0.0231373	FMNL3, FMNL1, PARVG, PLEK, FSCN1, S1PR1, RAC2, COBL, S1PR2, DOCK2, CORO1A, SH2B2	684	239	29712	2.18102	1	0.30156	0.28791
GOTERM_BP_DIRECT	GO:0032740~positive regulation of interleukin-17 production	4	0.56101	0.02348	RFTN1, PRKCQ, SLAMF6, LY9	684	27	29712	6.43535	1	0.30475	0.290956
GOTERM_BP_DIRECT	GO:0007584~response to nutrient	6	0.841515	0.0237577	BCHE, GATM, VCAM1, CYBB, HMGCS2, PPARA	684	71	29712	3.67087	1	0.307076	0.293176
GOTERM_BP_DIRECT	GO:0045893~positive regulation of DNA-templated transcription	28	3.92707	0.0243773	CD274, CIITA, IKZF1, ETS1, LYL1, HHEX, TBX21, CAPN3, HIVEP3, TEAD2, BANP, GSDMD, MEF2C, STAT1, PRKCB, EAF2, EBF1, NFATC2, IGF1, ESR1, FLI1, CD4, IRF4, CAMK4, REL, IRF5, NUPR1, PPARA	684	782	29712	1.55535	1	0.313783	0.299579
GOTERM_BP_DIRECT	GO:0050727~regulation of inflammatory response	7	0.981767	0.0245607	ZBP1, PGLYRP2, CLCF1, TLR9, PIK3AP1, ESR1, CCR2	684	97	29712	3.13474	1	0.314842	0.30059
GOTERM_BP_DIRECT	GO:0046651~lymphocyte proliferation	3	0.420757	0.0252928	FLT3, RASSF5, IL2RA	684	11	29712	11.8469	1	0.318976	0.304538
GOTERM_BP_DIRECT	GO:0010818~T cell chemotaxis	3	0.420757	0.0252928	CXCL10, GPR183, CXCL16	684	11	29712	11.8469	1	0.318976	0.304538
GOTERM_BP_DIRECT	GO:0048541~Peyer's patch development	3	0.420757	0.0252928	CACNB4, IKZF1, ADA	684	11	29712	11.8469	1	0.318976	0.304538
GOTERM_BP_DIRECT	GO:0002768~immune response-regulating cell surface receptor signaling pathway	3	0.420757	0.0252928	CD40, BTLA, VAV1	684	11	29712	11.8469	1	0.318976	0.304538
GOTERM_BP_DIRECT	GO:0032727~positive regulation of interferon-alpha production	4	0.56101	0.025859	TRAF3IP3, STAT1, FLT3, TLR9	684	28	29712	6.20551	1	0.323249	0.308617
GOTERM_BP_DIRECT	GO:0007157~heterophilic cell-cell adhesion via plasma membrane cell adhesion molecules	5	0.701262	0.0259429	VCAM1, ITGA4, SELL, CD6, ITGAL	684	49	29712	4.43251	1	0.323249	0.308617
GOTERM_BP_DIRECT	GO:0048873~homeostasis of number of cells within a tissue	5	0.701262	0.0259429	SASH3, FLT3, GATA2, CORO1A, CCR2	684	49	29712	4.43251	1	0.323249	0.308617
GOTERM_BP_DIRECT	GO:0032720~negative regulation of tumor necrosis factor production	6	0.841515	0.0264163	CLEC4A3, GPNMB, FLT3, IGF1, GPR18, IL27RA	684	73	29712	3.5703	1	0.327836	0.312996
GOTERM_BP_DIRECT	GO:0043124~negative regulation of canonical NF-kappaB signal transduction	6	0.841515	0.0278139	STAT1, IGTP, IRGM2, RHOH, NFKBID, ESR1	684	74	29712	3.52205	1	0.343577	0.328025
GOTERM_BP_DIRECT	GO:0006468~protein phosphorylation	15	2.10379	0.0279053	MAP4K1, MAP4K2, SYK, FLT3, PRKCB, LRRK2, PIK3CG, MYLK3, CAMK4, STK26, BTK, STAT4, FAM20C, PRKCQ, ROS1	684	342	29712	1.9052	1	0.343577	0.328025
GOTERM_BP_DIRECT	GO:1900227~positive regulation of NLRP3 inflammasome complex assembly	4	0.56101	0.0283624	GBP5, BTK, CD36, GM12250	684	29	29712	5.99153	1	0.346466	0.330783
GOTERM_BP_DIRECT	GO:0032930~positive regulation of superoxide anion generation	4	0.56101	0.0283624	SYK, HVCN1, ITGB2, CYBA	684	29	29712	5.99153	1	0.346466	0.330783
GOTERM_BP_DIRECT	GO:0120162~positive regulation of cold-induced thermogenesis	7	0.981767	0.0292095	GATM, SYK, IRF4, TRPV2, CXCR4, CD36, CCR2	684	101	29712	3.0106	1	0.35542	0.339332
GOTERM_BP_DIRECT	GO:2000300~regulation of synaptic vesicle exocytosis	5	0.701262	0.029531	SYT5, GPR151, CACNB4, PRKCB, LRRK2	684	51	29712	4.25869	1	0.356801	0.34065
GOTERM_BP_DIRECT	GO:1904417~positive regulation of xenophagy	3	0.420757	0.0298957	IGTP, IRGM2, TLR2	684	12	29712	10.8596	1	0.356801	0.34065
GOTERM_BP_DIRECT	GO:1904996~positive regulation of leukocyte adhesion to vascular endothelial cell	3	0.420757	0.0298957	ITGB2, ETS1, ICAM1	684	12	29712	10.8596	1	0.356801	0.34065
GOTERM_BP_DIRECT	GO:0031664~regulation of lipopolysaccharide-mediated signaling pathway	3	0.420757	0.0298957	CD84, CD55, TRIM12A	684	12	29712	10.8596	1	0.356801	0.34065
GOTERM_BP_DIRECT	GO:0032480~negative regulation of type I interferon production	4	0.56101	0.0309896	GBP7, IGTP, IRGM2, SIGLEC1	684	30	29712	5.79181	1	0.368445	0.351768
GOTERM_BP_DIRECT	GO:0035725~sodium ion transmembrane transport	8	1.12202	0.0319974	TRPM2, HCN3, MCOLN3, SLC6A9, SLC41A1, SLC5A4B, SLC5A4A, HCN2	684	131	29712	2.65274	1	0.378981	0.361827
GOTERM_BP_DIRECT	GO:0051897~positive regulation of phosphatidylinositol 3-kinase/protein kinase B signal transduction	11	1.54278	0.0325473	P2RY12, FGR, SEMA4D, CD28, HCLS1, ADAM8, IGF1, PIK3AP1, VAV1, PIK3CG, CCL21A	684	221	29712	2.1621	1	0.384034	0.366651
GOTERM_BP_DIRECT	GO:0030866~cortical actin cytoskeleton organization	4	0.56101	0.03374	FMNL3, FMNL1, PLEK, NCKAP1L	684	31	29712	5.60498	1	0.393633	0.375816
GOTERM_BP_DIRECT	GO:0022604~regulation of cell morphogenesis	4	0.56101	0.03374	FMNL3, IGHM, FMNL1, CLDN4	684	31	29712	5.60498	1	0.393633	0.375816
GOTERM_BP_DIRECT	GO:0032725~positive regulation of granulocyte macrophage colony-stimulating factor production	3	0.420757	0.0348018	SYK, TLR9, RASGRP1	684	13	29712	10.0243	1	0.400029	0.381921
GOTERM_BP_DIRECT	GO:0050871~positive regulation of B cell activation	3	0.420757	0.0348018	IGHM, SH3KBP1, TLR9	684	13	29712	10.0243	1	0.400029	0.381921
GOTERM_BP_DIRECT	GO:0045576~mast cell activation	3	0.420757	0.0348018	RHOH, CD48, NDRG1	684	13	29712	10.0243	1	0.400029	0.381921
GOTERM_BP_DIRECT	GO:0071803~positive regulation of podosome assembly	3	0.420757	0.0348018	FSCN1, MSN, LCP1	684	13	29712	10.0243	1	0.400029	0.381921
GOTERM_BP_DIRECT	GO:0032722~positive regulation of chemokine production	5	0.701262	0.0354375	TLR9, LPL, IL16, AIF1, TLR2	684	54	29712	4.02209	1	0.405837	0.387467
GOTERM_BP_DIRECT	GO:0032640~tumor necrosis factor production	4	0.56101	0.0396067	SASH3, SLAMF9, CD36, TLR2	684	33	29712	5.26528	1	0.450274	0.429892
GOTERM_BP_DIRECT	GO:0070328~triglyceride homeostasis	4	0.56101	0.0396067	SCARB1, APOC3, LPL, ANGPTL4	684	33	29712	5.26528	1	0.450274	0.429892
GOTERM_BP_DIRECT	GO:0045060~negative thymic T cell selection	3	0.420757	0.039995	PTPRC, CD28, DOCK2	684	14	29712	9.30827	1	0.451393	0.43096
GOTERM_BP_DIRECT	GO:0042129~regulation of T cell proliferation	3	0.420757	0.039995	RAC2, CTLA4, CLEC2I	684	14	29712	9.30827	1	0.451393	0.43096
GOTERM_BP_DIRECT	GO:0042632~cholesterol homeostasis	7	0.981767	0.040155	PNLIPRP1, PNLIPRP2, SCARB1, APOC3, LPL, HDAC9, ABCG1	684	109	29712	2.78963	1	0.451563	0.431123
GOTERM_BP_DIRECT	GO:0000122~negative regulation of transcription by RNA polymerase II	33	4.62833	0.0409891	DUBR, CIITA, SATB1, SLFN1, TCF23, TCF7, IKZF1, CXXC5, GATA2, HDAC9, BACH2, MNDAL, HHEX, HEY1, TBX21, CD36, GBP4, MEF2C, SEMA4D, PRRX1, STAT1, KCNIP3, IFI203, ZBTB10, NFATC2, CELA1, ESR1, TLE6, PTPRC, RFX5, HCLS1, PPARA, PHF19	684	1005	29712	1.42634	1	0.459284	0.438495
GOTERM_BP_DIRECT	GO:0030392~fructosamine catabolic process	2	0.280505	0.045447	ALDH1A1, ALDH1A7	684	2	29712	43.4386	1	0.486618	0.464591
GOTERM_BP_DIRECT	GO:0070663~regulation of leukocyte proliferation	2	0.280505	0.045447	CNN2, HHEX	684	2	29712	43.4386	1	0.486618	0.464591
GOTERM_BP_DIRECT	GO:0042495~detection of triacyl bacterial lipopeptide	2	0.280505	0.045447	TLR1, TLR2	684	2	29712	43.4386	1	0.486618	0.464591
GOTERM_BP_DIRECT	GO:2000473~positive regulation of hematopoietic stem cell migration	2	0.280505	0.045447	PTPRC, CCR2	684	2	29712	43.4386	1	0.486618	0.464591
GOTERM_BP_DIRECT	GO:0002587~negative regulation of antigen processing and presentation of peptide antigen via MHC class II	2	0.280505	0.045447	H2-OB, H2-OA	684	2	29712	43.4386	1	0.486618	0.464591
GOTERM_BP_DIRECT	GO:0006601~creatine biosynthetic process	2	0.280505	0.045447	GAMT, GATM	684	2	29712	43.4386	1	0.486618	0.464591
GOTERM_BP_DIRECT	GO:0070233~negative regulation of T cell apoptotic process	3	0.420757	0.0454593	SERPINB9, PRKCQ, IDO1	684	15	29712	8.68772	1	0.486618	0.464591
GOTERM_BP_DIRECT	GO:0045059~positive thymic T cell selection	3	0.420757	0.0454593	CD1D1, PTPRC, DOCK2	684	15	29712	8.68772	1	0.486618	0.464591
GOTERM_BP_DIRECT	GO:0042987~amyloid precursor protein catabolic process	3	0.420757	0.0454593	APH1C, DHCR24, ABCG1	684	15	29712	8.68772	1	0.486618	0.464591
GOTERM_BP_DIRECT	GO:0002407~dendritic cell chemotaxis	3	0.420757	0.0454593	TRPM2, GPR183, CCL21A	684	15	29712	8.68772	1	0.486618	0.464591
GOTERM_BP_DIRECT	GO:0010820~positive regulation of T cell chemotaxis	3	0.420757	0.0454593	CXCL13, CCL21A, CCR2	684	15	29712	8.68772	1	0.486618	0.464591
GOTERM_BP_DIRECT	GO:0042267~natural killer cell mediated cytotoxicity	4	0.56101	0.0459539	CD2, SH2D1B1, VAV1, STX11	684	35	29712	4.96441	1	0.488554	0.466439
GOTERM_BP_DIRECT	GO:2000352~negative regulation of endothelial cell apoptotic process	4	0.56101	0.0459539	TERT, ANGPTL4, GATA2, ICAM1	684	35	29712	4.96441	1	0.488554	0.466439
GOTERM_BP_DIRECT	GO:0048661~positive regulation of smooth muscle cell proliferation	6	0.841515	0.0462974	STAT1, S1PR1, CYBA, IGF1, SULF1, AIF1	684	85	29712	3.06625	1	0.490532	0.468328
GOTERM_BP_DIRECT	GO:0016042~lipid catabolic process	7	0.981767	0.0464835	PLA2G2D, ACAP1, CLPS, APOC3, LPL, CP, PLCB2	684	113	29712	2.69089	1	0.490834	0.468616
GOTERM_BP_DIRECT	GO:1902895~positive regulation of miRNA transcription	5	0.701262	0.0466918	TERT, PTGER3, GATA2, ETS1, APLN	684	59	29712	3.68124	1	0.491368	0.469126
GOTERM_BP_DIRECT	GO:0070373~negative regulation of ERK1 and ERK2 cascade	6	0.841515	0.0482667	PTPRC, TBC1D10C, TLR9, IGF1, DUSP9, DUSP7	684	86	29712	3.0306	1	0.506232	0.483317
GOTERM_BP_DIRECT	GO:0051209~release of sequestered calcium ion into cytosol	5	0.701262	0.0491543	TRPM2, PTPRC, XCR1, PLCB2, CCL21A	684	60	29712	3.61988	1	0.513811	0.490553
GOTERM_BP_DIRECT	GO:0030101~natural killer cell activation	3	0.420757	0.0511798	CD2, RASGRP1, VAV1	684	16	29712	8.14474	1	0.531416	0.507362
GOTERM_BP_DIRECT	GO:0046007~negative regulation of activated T cell proliferation	3	0.420757	0.0511798	CD274, LAPTM5, IDO1	684	16	29712	8.14474	1	0.531416	0.507362

## Sheet: KEGG
Category	Term	Count	%	PValue	Genes	List Total	Pop Hits	Pop Total	Fold Enrichment	Bonferroni	Benjamini	FDR
KEGG_PATHWAY	mmu04514:Cell adhesion molecules	32	4.48808	2.25678e-13	H2-T24, CD86, CD274, CNTNAP1, CD40, H2-M2, H2-Q6, ITGB2, H2-Q7, ICAM2, ITGAL, ICAM1, H2-DMB2, H2-OB, ITGB8, CTLA4, MADCAM1, H2-OA, ICOS, VCAM1, ITGA4, H2-AA, CD2, CLDN4, CD4, NFASC, PTPRC, CD6, SELL, CD28, SIGLEC1, CD22	347	179	9565	4.92779	6.68097e-11	6.68008e-11	5.79994e-11
KEGG_PATHWAY	mmu04064:NF-kappa B signaling pathway	18	2.52454	2.50531e-07	CD40, VCAM1, SYK, PRKCB, TRAF1, NFKB2, ICAM1, TRAF5, BTK, PRKCQ, LTB, BCL2A1D, CD14, BCL2A1A, BCL2A1B, CCL21A, CARD11, LAT	347	107	9565	4.63708	7.41544e-05	8.23969e-06	7.15405e-06
KEGG_PATHWAY	mmu04060:Cytokine-cytokine receptor interaction	27	3.78682	2.23619e-05	CXCL9, CD40, TNFRSF13B, CXCR4, CSF2RB, CXCL13, IL2RG, IL27RA, CXCL16, IL21R, TNFRSF14, RELT, CCL21A, CCR2, XCR1, CCL20, IL10RA, TNFRSF9, BMP8A, IL16, CSF2RB2, CXCL10, IL1A, CD4, CLCF1, IL2RA, LTB	347	294	9565	2.53147	0.00659734	0.000348375	0.000302474
KEGG_PATHWAY	mmu05321:Inflammatory bowel disease	11	1.54278	6.76992e-05	H2-DMB2, IL1A, STAT1, TBX21, STAT4, IL21R, H2-OB, H2-OA, IL2RG, H2-AA, TLR2	347	62	9565	4.89054	0.0198402	0.000910862	0.00079085
KEGG_PATHWAY	mmu05417:Lipid and atherosclerosis	18	2.52454	0.00223345	CD40, VCAM1, HSPA5, NCF1, CYP2J6, NCF4, CYBB, NFATC2, CYBA, VAV1, ICAM1, MAPK11, PPP3CC, CD36, CD14, PLCB2, ABCG1, TLR2	347	217	9565	2.28648	0.484099	0.0178676	0.0155134
KEGG_PATHWAY	mmu03320:PPAR signaling pathway	9	1.26227	0.0149846	APOC3, LPL, ACAA1B, HMGCS2, ANGPTL4, CD36, PPARA, PCK1, CPT1B	347	89	9565	2.78746	0.988541	0.100806	0.0875238
KEGG_PATHWAY	mmu05150:Staphylococcus aureus infection	11	1.54278	0.0175287	C3, C4B, H2-DMB2, ITGB2, H2-OB, H2-OA, FCGR2B, ITGAL, H2-AA, ICAM1, MBL2	347	128	9565	2.36885	0.994671	0.1153	0.100109
KEGG_PATHWAY	mmu04975:Fat digestion and absorption	6	0.841515	0.0187621	PNLIPRP1, PNLIPRP2, SCARB1, PLA2G2D, CLPS, CD36	347	43	9565	3.84626	0.996326	0.12073	0.104823
KEGG_PATHWAY	mmu05167:Kaposi sarcoma-associated herpesvirus infection	15	2.10379	0.0316868	H2-T24, CD86, SYK, STAT1, H2-M2, H2-Q6, TCF7, H2-Q7, NFATC2, PIK3R6, PIK3CG, ICAM1, C3, MAPK11, PPP3CC	347	223	9565	1.85414	0.999927	0.176968	0.153651
KEGG_PATHWAY	mmu04750:Inflammatory mediator regulation of TRP channels	10	1.40252	0.0459712	MAPK11, HRH1, CYP2J6, PRKCB, PLA2G4C, TRPV2, PRKCQ, IGF1, ADCY7, PLCB2	347	130	9565	2.12037	0.999999	0.24746	0.214856
KEGG_PATHWAY	mmu04662:B cell receptor signaling pathway	20	2.80505	9.62476e-11	CD72, PIRA2, SYK, PRKCB, NFATC2, PIRB, VAV1, RASGRP3, CD79B, CD79A, PPP3CC, BANK1, INPP5D, BTK, RAC2, PIK3AP1, FCGR2B, NFKBIE, CD22, CARD11	347	84	9565	6.56306	2.84893e-08	1.42446e-08	1.23678e-08
KEGG_PATHWAY	mmu05140:Leishmaniasis	16	2.24404	2.07532e-08	ITGA4, NCF1, STAT1, PRKCB, NCF4, ITGB2, CYBB, CYBA, H2-AA, C3, IL1A, MAPK11, H2-DMB2, H2-OB, H2-OA, TLR2	347	70	9565	6.30054	6.14292e-06	2.04764e-06	1.77785e-06
KEGG_PATHWAY	mmu05340:Primary immunodeficiency	12	1.68303	3.16016e-08	CD79A, CD40, CD4, CIITA, PTPRC, DCLRE1C, TNFRSF13B, RFX5, BTK, ICOS, IL2RG, ADA	347	36	9565	9.18828	9.35402e-06	2.33852e-06	2.0304e-06
KEGG_PATHWAY	mmu04659:Th17 cell differentiation	18	2.52454	1.89008e-07	STAT1, NFATC2, IL2RG, H2-AA, IL27RA, MAPK11, H2-DMB2, CD4, PPP3CC, IRF4, TBX21, IL2RA, IL21R, H2-OB, PRKCQ, H2-OA, NFKBIE, LAT	347	105	9565	4.7254	5.59447e-05	8.23969e-06	7.15405e-06
KEGG_PATHWAY	mmu04640:Hematopoietic cell lineage	17	2.38429	2.13662e-07	ITGA4, FLT3, H2-AA, CD2, IL1A, H2-DMB2, CD4, CD1D1, CD5, IL2RA, H2-OB, CD37, CD36, H2-OA, CD14, CD22, CD55	347	94	9565	4.98513	6.32419e-05	8.23969e-06	7.15405e-06
KEGG_PATHWAY	mmu04670:Leukocyte transendothelial migration	19	2.6648	2.38328e-07	VCAM1, ITGA4, NCF1, PRKCB, NCF4, ITGB2, MSN, CYBB, RHOH, CXCR4, CYBA, ITGAL, VAV1, ICAM1, MAPK11, CLDN4, RASSF5, RAC2, SIPA1	347	119	9565	4.40111	7.05425e-05	8.23969e-06	7.15405e-06
KEGG_PATHWAY	mmu04672:Intestinal immune network for IgA production	12	1.68303	2.40938e-07	CD86, H2-DMB2, CD40, ITGA4, TNFRSF13B, CD28, H2-OB, CXCR4, MADCAM1, H2-OA, ICOS, H2-AA	347	43	9565	7.69251	7.1315e-05	8.23969e-06	7.15405e-06
KEGG_PATHWAY	mmu04658:Th1 and Th2 cell differentiation	16	2.24404	5.04628e-07	STAT1, NFATC2, IL2RG, H2-AA, MAPK11, H2-DMB2, CD4, PPP3CC, TBX21, IL2RA, STAT4, H2-OB, PRKCQ, H2-OA, NFKBIE, LAT	347	88	9565	5.01179	0.000149359	1.4937e-05	1.29689e-05
KEGG_PATHWAY	mmu05416:Viral myocarditis	16	2.24404	1.21342e-06	H2-T24, CD86, CD40, H2-M2, H2-Q6, H2-Q7, ITGB2, ITGAL, H2-AA, ICAM1, H2-DMB2, CD28, H2-OB, RAC2, H2-OA, CD55	347	94	9565	4.69189	0.000359109	3.26521e-05	2.835e-05
KEGG_PATHWAY	mmu05145:Toxoplasmosis	17	2.38429	1.69417e-06	CIITA, CD40, STAT1, IL10RA, LAMA3, IRGM2, H2-AA, PIK3R6, PIK3CG, MAPK11, H2-DMB2, SOCS1, IGTP, H2-OB, TLR11, H2-OA, TLR2	347	109	9565	4.2991	0.00050135	4.17896e-05	3.62836e-05
KEGG_PATHWAY	mmu04062:Chemokine signaling pathway	22	3.08555	6.20901e-06	CXCL9, XCR1, NCF1, CCL20, STAT1, PRKCB, WAS, CXCR4, RASGRP2, CXCL13, ADCY7, PIK3R6, PIK3CG, VAV1, CXCL16, FGR, CXCL10, RAC2, DOCK2, PLCB2, CCL21A, CCR2	347	193	9565	3.14211	0.00183618	0.000141374	0.000122747
KEGG_PATHWAY	mmu05152:Tuberculosis	21	2.9453	7.53978e-06	CIITA, SYK, STAT1, IL10RA, ITGB2, LSP1, H2-AA, CORO1A, TLR1, C3, IL1A, MAPK11, H2-DMB2, PPP3CC, RFX5, TLR9, H2-OB, H2-OA, CD14, FCGR2B, TLR2	347	180	9565	3.2159	0.0022293	0.000150402	0.000130586
KEGG_PATHWAY	mmu04660:T cell receptor signaling pathway	17	2.38429	7.62173e-06	NFATC2, RASGRP1, VAV1, MAPK11, CD4, PTPRC, PPP3CC, GRAP2, CD28, PAK6, CTLA4, PRKCQ, MAP3K8, NFKBIE, ICOS, CARD11, LAT	347	122	9565	3.841	0.0022535	0.000150402	0.000130586
KEGG_PATHWAY	mmu04145:Phagosome	21	2.9453	9.68176e-06	H2-T24, SCARB1, NCF1, H2-M2, H2-Q6, H2-Q7, NCF4, ITGB2, CYBB, CYBA, H2-AA, CORO1A, C3, H2-DMB2, H2-OB, CD36, H2-OA, CD14, FCGR2B, MBL2, TLR2	347	183	9565	3.16318	0.00286171	0.000179112	0.000155513
KEGG_PATHWAY	mmu05323:Rheumatoid arthritis	14	1.96353	1.31711e-05	CD86, CCL20, ITGB2, ITGAL, H2-AA, ICAM1, IL1A, H2-DMB2, CD28, H2-OB, CTLA4, LTB, H2-OA, TLR2	347	87	9565	4.43572	0.00389107	0.000229331	0.000199115
KEGG_PATHWAY	mmu05235:PD-L1 expression and PD-1 checkpoint pathway in cancer	14	1.96353	1.49576e-05	CD274, STAT1, NFATC2, RASGRP1, BATF, MAPK11, CD4, PPP3CC, CD28, TLR9, PRKCQ, NFKBIE, LAT, TLR2	347	88	9565	4.38532	0.00441771	0.00024597	0.000213562
KEGG_PATHWAY	mmu05332:Graft-versus-host disease	11	1.54278	5.06223e-05	H2-T24, CD86, H2-DMB2, IL1A, H2-Q6, H2-M2, H2-Q7, CD28, H2-OB, H2-OA, H2-AA	347	60	9565	5.05355	0.0148729	0.000713533	0.00061952
KEGG_PATHWAY	mmu05330:Allograft rejection	11	1.54278	5.06223e-05	H2-T24, CD86, H2-DMB2, CD40, H2-Q6, H2-M2, H2-Q7, CD28, H2-OB, H2-OA, H2-AA	347	60	9565	5.05355	0.0148729	0.000713533	0.00061952
KEGG_PATHWAY	mmu05320:Autoimmune thyroid disease	12	1.68303	8.23373e-05	H2-T24, CD86, H2-DMB2, CD40, H2-Q6, H2-M2, H2-Q7, CD28, H2-OB, CTLA4, H2-OA, H2-AA	347	76	9565	4.35234	0.0240782	0.00105965	0.00092003
KEGG_PATHWAY	mmu04380:Osteoclast differentiation	16	2.24404	0.000113718	PIRA2, SYK, NCF1, STAT1, NCF4, NFATC2, CYBA, PIRB, NFKB2, IL1A, MAPK11, PPP3CC, SOCS1, CAMK4, BTK, FCGR2B	347	136	9565	3.24292	0.0331022	0.00140252	0.00121773
KEGG_PATHWAY	mmu04940:Type I diabetes mellitus	11	1.54278	0.000132997	H2-T24, CD86, H2-DMB2, IL1A, H2-Q6, H2-M2, H2-Q7, CD28, H2-OB, H2-OA, H2-AA	347	67	9565	4.52557	0.0386049	0.00152183	0.00132132
KEGG_PATHWAY	mmu04650:Natural killer cell mediated cytotoxicity	14	1.96353	0.000133675	SYK, PRKCB, ITGB2, ICAM2, NFATC2, ITGAL, VAV1, ICAM1, LAT2, PPP3CC, RAC2, CD48, SH2D1B1, LAT	347	108	9565	3.57322	0.0387976	0.00152183	0.00132132
KEGG_PATHWAY	mmu04612:Antigen processing and presentation	12	1.68303	0.000282371	H2-T24, H2-DMB2, CD4, CIITA, HSPA5, H2-Q6, H2-M2, RFX5, H2-Q7, H2-OB, H2-OA, H2-AA	347	87	9565	3.80205	0.0801951	0.00309563	0.00268776
KEGG_PATHWAY	mmu05169:Epstein-Barr virus infection	20	2.80505	0.000601028	H2-T24, CD40, SYK, STAT1, H2-M2, H2-Q6, H2-Q7, ITGAL, H2-AA, NFKB2, ICAM1, CXCL10, MAPK11, H2-DMB2, TRAF5, BTK, H2-OB, H2-OA, NFKBIE, TLR2	347	228	9565	2.41797	0.163022	0.00598784	0.0051989
KEGG_PATHWAY	mmu04061:Viral protein interaction with cytokine and cytokine receptor	12	1.68303	0.000608619	CXCL10, CXCL9, XCR1, CCL20, IL2RA, IL10RA, CXCR4, TNFRSF14, CXCL13, IL2RG, CCL21A, CCR2	347	95	9565	3.48187	0.164902	0.00598784	0.0051989
KEGG_PATHWAY	mmu04611:Platelet activation	14	1.96353	0.000617535	P2RY12, SYK, PLA2G4C, RASGRP2, ADCY7, RASGRP1, PIK3R6, PIK3CG, MYLK3, APBB1IP, MAPK11, BTK, PLCB2, FERMT3	347	126	9565	3.06276	0.167104	0.00598784	0.0051989
KEGG_PATHWAY	mmu05166:Human T-cell leukemia virus 1 infection	21	2.9453	0.000627105	H2-T24, CD40, H2-M2, H2-Q6, H2-Q7, ITGB2, NFATC2, ITGAL, IL2RG, H2-AA, ADCY7, ETS1, NFKB2, ICAM1, H2-DMB2, CD4, PPP3CC, TERT, IL2RA, H2-OB, H2-OA	347	247	9565	2.34357	0.169462	0.00598784	0.0051989
KEGG_PATHWAY	mmu04010:MAPK signaling pathway	23	3.22581	0.00122996	MAP4K1, MAP4K2, DUSP2, MEF2C, FLT3, PRKCB, PLA2G4C, IGF1, RASGRP2, MAPK8IP2, DUSP9, RASGRP1, DUSP7, RASGRP3, NFKB2, IL1A, MAPK11, CACNB4, PPP3CC, RAC2, MAP3K8, PTPN7, CD14	347	299	9565	2.12037	0.305312	0.0113771	0.00987813
KEGG_PATHWAY	mmu04620:Toll-like receptor signaling pathway	12	1.68303	0.00130223	TLR1, CD86, MAPK11, CXCL10, CXCL9, CD40, STAT1, TLR9, IRF5, MAP3K8, CD14, TLR2	347	104	9565	3.18056	0.320033	0.0116806	0.0101416
KEGG_PATHWAY	mmu05310:Asthma	6	0.841515	0.00175841	H2-DMB2, CD40, PRG2, H2-OB, H2-OA, H2-AA	347	25	9565	6.61556	0.406042	0.014895	0.0129325
KEGG_PATHWAY	mmu05144:Malaria	10	1.40252	0.00176123	CD40, VCAM1, KLRA2, ITGB2, TLR9, HBB-BT, CD36, ITGAL, ICAM1, TLR2	347	77	9565	3.57985	0.40654	0.014895	0.0129325
KEGG_PATHWAY	mmu04666:Fc gamma R-mediated phagocytosis	11	1.54278	0.00204656	PTPRC, NCF1, SYK, PRKCB, INPP5D, PLA2G4C, WAS, RAC2, FCGR2B, VAV1, LAT	347	94	9565	3.22567	0.454691	0.0168273	0.0146102
KEGG_PATHWAY	mmu05143:African trypanosomiasis	7	0.981767	0.00254869	VCAM1, PRKCB, TLR9, HBB-BT, PLCB2, ICAM1, IDO1	347	39	9565	4.94754	0.530166	0.0198529	0.0172372
KEGG_PATHWAY	mmu04621:NOD-like receptor signaling pathway	17	2.38429	0.00517135	GSDMD, GBP5, GBP7, IFI204, STAT1, TRPV2, IRGM2, CYBB, CYBA, TRPM2, MAPK11, PSTPIP1, AIM2, TRAF5, GBP2, PLCB2, GBP3	347	216	9565	2.16946	0.784478	0.0392492	0.0340779
KEGG_PATHWAY	mmu05202:Transcriptional misregulation in cancer	17	2.38429	0.00790844	CD86, MEF2C, CD40, FLT3, LMO2, IGF1, TRAF1, FLI1, LYL1, HHEX, REL, BCL2A1D, NUPR1, CD14, BCL2A1A, BCL2A1B, GRIA3	347	226	9565	2.07346	0.90465	0.0585225	0.0508117
KEGG_PATHWAY	mmu04664:Fc epsilon RI signaling pathway	8	1.12202	0.00950963	MAPK11, SYK, INPP5D, PLA2G4C, BTK, RAC2, VAV1, LAT	347	66	9565	3.34119	0.940888	0.0686549	0.0596091
KEGG_PATHWAY	mmu04921:Oxytocin signaling pathway	13	1.82328	0.00995276	MEF2C, PRKCB, PLA2G4C, NFATC2, ADCY7, PIK3R6, PIK3CG, MYLK3, TRPM2, CACNB4, PPP3CC, CAMK4, PLCB2	347	154	9565	2.3269	0.948221	0.0701433	0.0609014
KEGG_PATHWAY	mmu04015:Rap1 signaling pathway	16	2.24404	0.0108507	PRKCB, ITGB2, IGF1, RASGRP2, ITGAL, ADCY7, VAV1, RASGRP3, APBB1IP, MAPK11, RASSF5, RAC2, EVL, PLCB2, SIPA1, LAT	347	214	9565	2.06092	0.960417	0.0746933	0.064852
KEGG_PATHWAY	mmu04613:Neutrophil extracellular trap formation	15	2.10379	0.0194479	GSDMD, SYK, NCF1, PRKCB, NCF4, ITGB2, CYBB, CYBA, ITGAL, HDAC9, C3, MAPK11, RAC2, PLCB2, TLR2	347	209	9565	1.97834	0.997012	0.12248	0.106343
KEGG_PATHWAY	mmu05168:Herpes simplex virus 1 infection	15	2.10379	0.0225271	H2-T24, SYK, STAT1, H2-M2, H2-Q6, H2-Q7, H2-AA, C3, H2-DMB2, TRAF5, TLR9, H2-OB, TNFRSF14, H2-OA, TLR2	347	213	9565	1.94119	0.998822	0.138917	0.120614
KEGG_PATHWAY	mmu05415:Diabetic cardiomyopathy	15	2.10379	0.0257409	MT-ND6, NCF1, PRKCB, GFPT2, NCF4, CYBB, CYBA, COX6B2, CPT1B, MAPK11, PDK4, RAC2, CD36, PPARA, PLCB2	347	217	9565	1.9054	0.999556	0.155496	0.135008
KEGG_PATHWAY	mmu04913:Ovarian steroidogenesis	7	0.981767	0.0276511	SCARB1, CYP2J6, PLA2G4C, ACOT2, ACOT1, IGF1, ADCY7	347	64	9565	3.0149	0.999751	0.163695	0.142127
KEGG_PATHWAY	mmu05170:Human immunodeficiency virus 1 infection	16	2.24404	0.0286051	H2-T24, APOBEC3, PRKCB, H2-M2, H2-Q6, H2-Q7, NFATC2, CXCR4, MAPK11, CD4, PPP3CC, TRAF5, RAC2, PAK6, AP1S3, TLR2	347	241	9565	1.83003	0.999814	0.164282	0.142637
KEGG_PATHWAY	mmu00565:Ether lipid metabolism	6	0.841515	0.0288603	PLA2G2D, PLA2G4C, LPCAT1, ENPP2, PLD4, GDPD3	347	48	9565	3.44561	0.999828	0.164282	0.142637
KEGG_PATHWAY	mmu04630:JAK-STAT signaling pathway	12	1.68303	0.0459808	CSF2RB2, SOCS1, STAT1, CLCF1, IL2RA, IL10RA, STAT4, IL21R, CSF2RB, IL2RG, IL27RA, IL22RA2	347	171	9565	1.93437	0.999999	0.24746	0.214856
KEGG_PATHWAY	mmu04014:Ras signaling pathway	15	2.10379	0.0473678	PLA2G2D, FLT3, PRKCB, PLA2G4C, IGF1, RASAL3, RASGRP2, RASGRP1, ETS1, RASGRP3, RASSF5, REL, RAC2, PAK6, LAT	347	236	9565	1.752	0.999999	0.250373	0.217385
KEGG_PATHWAY	mmu00250:Alanine, aspartate and glutamate metabolism	5	0.701262	0.0512259	IL4I1, GLS2, GFPT2, ABAT, DDO	347	39	9565	3.53395	1	0.266015	0.230966
