# Supplementary material for: Integrative transcriptome and microbiome analysis reveals ferroptosis-driven duodenal damage caused by Ochratoxin A in mice
Source: Front Immunol. 2026 Apr 13;17:1804647. doi: 10.3389/fimmu.2026.1804647 (PMC13110954; doi:10.3389/fimmu.2026.1804647)
Supplement: Supplementary file 4 [file Table4.xls]

genus	Mean(NC)	Variance(NC)	Std.err(NC)	Mean(OTA)	Variance(OTA)	Std.err(OTA)	P value	Q value
uncultured_Barnesiella_sp.	0.00E+00	0.00E+00	0.00E+00	2.68E-04	1.36E-09	2.13E-05	0	0.00E+00
unclassified_Clostridia	1.17E-04	5.70E-09	4.36E-05	7.55E-04	1.71E-08	7.55E-05	0.002	2.00E-01
Oscillibacter	8.25E-04	2.10E-07	2.64E-04	6.23E-03	1.47E-06	7.01E-04	0.0025	2.00E-01
unclassified_Lachnospiraceae	3.41E-02	3.11E-05	3.22E-03	6.64E-02	1.07E-04	5.97E-03	0.0062	3.65E-01
Lachnospiraceae_NK4A136_group	1.71E-02	2.32E-05	2.78E-03	3.28E-02	2.41E-05	2.83E-03	0.0077	3.65E-01
Romboutsia	0.00E+00	0.00E+00	0.00E+00	2.38E-03	1.37E-06	6.75E-04	0.0114	4.52E-01
Delftia	1.37E-04	1.43E-09	2.18E-05	2.52E-05	1.90E-09	2.52E-05	0.0135	4.57E-01
Colidextribacter	1.40E-03	6.63E-07	4.70E-04	4.66E-03	2.73E-06	9.54E-04	0.0181	4.64E-01
Flavonifractor	1.20E-04	4.32E-08	1.20E-04	9.58E-04	1.93E-07	2.53E-04	0.0198	4.64E-01
unclassified_Bacteria	1.82E-04	3.65E-09	3.49E-05	4.05E-04	1.53E-08	7.13E-05	0.0227	4.64E-01
XBB1006	1.69E-04	8.53E-08	1.69E-04	8.93E-04	1.14E-07	1.95E-04	0.0232	4.64E-01
[Ruminococcus]_torques_group	1.42E-04	6.04E-08	1.42E-04	2.03E-03	1.32E-06	6.63E-04	0.0238	4.64E-01
Erysipelatoclostridium	2.35E-04	1.53E-08	7.15E-05	3.71E-05	1.42E-09	2.18E-05	0.0259	4.64E-01
unclassified_Bacteroidales	2.35E-04	3.13E-08	1.02E-04	5.50E-04	1.37E-08	6.76E-05	0.0297	4.64E-01
Bacteroides	4.70E-03	1.33E-08	6.67E-05	1.22E-02	2.73E-05	3.01E-03	0.0323	4.64E-01
[Eubacterium]_nodatum_group	1.68E-04	2.18E-09	2.70E-05	6.17E-05	3.28E-09	3.31E-05	0.0328	4.64E-01
[Eubacterium]_oxidoreducens_group	1.03E-05	3.18E-10	1.03E-05	1.00E-04	4.23E-09	3.75E-05	0.0394	4.64E-01
Desulfovibrio	3.50E-02	4.01E-04	1.16E-02	7.67E-03	1.91E-05	2.52E-03	0.04	4.64E-01
Family_XIII_UCG_001	5.38E-04	3.48E-08	1.08E-04	8.23E-04	1.48E-08	7.03E-05	0.0422	4.64E-01
unclassified_Desulfovibrionaceae	1.29E-03	3.66E-07	3.49E-04	9.43E-03	4.75E-05	3.98E-03	0.0501	4.64E-01
Harryflintia	1.65E-04	7.05E-09	4.85E-05	3.57E-04	2.03E-08	8.23E-05	0.0526	4.64E-01
Nesterenkonia	5.30E-05	2.11E-09	2.65E-05	0.00E+00	0.00E+00	0.00E+00	0.0541	4.64E-01
