# Supplementary material for: Integrative transcriptome and microbiome analysis reveals ferroptosis-driven duodenal damage caused by Ochratoxin A in mice
Source: Front Immunol. 2026 Apr 13;17:1804647. doi: 10.3389/fimmu.2026.1804647 (PMC13110954; doi:10.3389/fimmu.2026.1804647)
Supplement: Supplementary file 5 [file Table5.xls]

species	Mean(NC)	Variance(NC)	Std.err(NC)	Mean(OTA)	Variance(OTA)	Std.err(OTA)	P value	Q value
uncultured_Barnesiella_sp.	0.00E+00	0.00E+00	0.00E+00	2.68E-04	1.36E-09	2.13E-05	0.00094	4.84E-01
unclassified_Clostridia	1.17E-04	5.70E-09	4.36E-05	7.55E-04	1.71E-08	7.55E-05	0.00185	4.84E-01
unclassified_Lachnospiraceae	3.34E-02	2.46E-05	2.87E-03	6.52E-02	1.03E-04	5.87E-03	0.00433	5.28E-01
[Clostridium]_leptum	6.43E-04	2.99E-07	3.16E-04	3.59E-03	1.63E-06	7.37E-04	0.00803	5.28E-01
Delftia_sp.	1.37E-04	1.43E-09	2.18E-05	2.52E-05	1.90E-09	2.52E-05	0.00939	5.28E-01
Romboutsia_ilealis	0.00E+00	0.00E+00	0.00E+00	2.34E-03	1.47E-06	7.00E-04	0.00963	5.28E-01
Alistipes_sp._S440	7.31E-05	1.35E-09	2.12E-05	4.08E-04	3.63E-08	1.10E-04	0.0146	5.28E-01
Anaerostipes_hadrus	2.55E-04	5.45E-08	1.35E-04	1.71E-03	7.02E-07	4.84E-04	0.0168	5.28E-01
unclassified_Anaerotruncus	3.31E-04	1.29E-07	2.07E-04	1.35E-03	2.52E-07	2.90E-04	0.017	5.28E-01
Desulfovibrio_sp._ABHU1SB	0.00E+00	0.00E+00	0.00E+00	8.87E-05	2.91E-09	3.12E-05	0.0172	5.28E-01
[Clostridium]_cocleatum	1.72E-04	9.17E-09	5.53E-05	1.20E-05	4.31E-10	1.20E-05	0.0175	5.28E-01
unclassified_Bacteria	1.82E-04	3.65E-09	3.49E-05	4.05E-04	1.53E-08	7.13E-05	0.0179	5.28E-01
Falcatimonas_natans	1.69E-04	8.53E-08	1.69E-04	8.93E-04	1.14E-07	1.95E-04	0.0182	5.28E-01
Alistipes_sp._MC_19	0.00E+00	0.00E+00	0.00E+00	1.37E-04	7.10E-09	4.87E-05	0.0184	5.28E-01
Ruminococcus_lactaris	1.42E-04	6.04E-08	1.42E-04	2.03E-03	1.32E-06	6.63E-04	0.0191	5.28E-01
Clostridiales_bacterium_CIEAF_021	4.07E-04	1.32E-09	2.10E-05	7.48E-04	5.02E-08	1.29E-04	0.0231	5.28E-01
unclassified_Bacteroidales	2.35E-04	3.13E-08	1.02E-04	5.50E-04	1.37E-08	6.76E-05	0.0248	5.28E-01
unclassified_Desulfovibrio	3.42E-02	3.68E-04	1.11E-02	5.20E-03	2.76E-05	3.03E-03	0.0259	5.28E-01
Oscillibacter_sp._1_3	1.09E-05	3.57E-10	1.09E-05	2.02E-03	1.96E-06	8.09E-04	0.0268	5.28E-01
unclassified_Colidextribacter	3.60E-05	3.90E-09	3.60E-05	2.62E-04	2.11E-08	8.39E-05	0.027	5.28E-01
Desulfovibrio_fairfieldensis	3.87E-04	3.14E-07	3.24E-04	2.04E-03	1.03E-06	5.85E-04	0.0273	5.28E-01
unclassified_[Eubacterium]_oxidoreducens_group	1.03E-05	3.18E-10	1.03E-05	1.00E-04	4.23E-09	3.75E-05	0.032	5.28E-01
Kineothrix_alysoides	1.87E-02	3.98E-05	3.64E-03	2.73E-02	3.29E-06	1.05E-03	0.0335	5.28E-01
unclassified_Family_XIII_UCG_001	5.38E-04	3.48E-08	1.08E-04	8.23E-04	1.48E-08	7.03E-05	0.0354	5.28E-01
Lactobacillus_intestinalis	1.72E-04	3.62E-08	1.10E-04	2.24E-03	2.58E-06	9.28E-04	0.0358	5.28E-01
Odoribacter_splanchnicus	1.02E-02	2.54E-05	2.91E-03	3.46E-03	3.71E-06	1.11E-03	0.037	5.28E-01
Lachnospiraceae_bacterium_615	1.35E-04	2.46E-08	9.05E-05	9.92E-04	4.58E-07	3.91E-04	0.0389	5.28E-01
unclassified_Desulfovibrionaceae	6.97E-04	1.20E-07	2.00E-04	8.27E-03	3.80E-05	3.56E-03	0.0397	5.28E-01
unclassified_Lachnospiraceae_NK4A136_group	1.42E-03	1.28E-06	6.53E-04	3.94E-03	2.98E-06	9.96E-04	0.0402	5.28E-01
unclassified_Alloprevotella	0.00E+00	0.00E+00	0.00E+00	2.47E-04	4.26E-08	1.19E-04	0.043	5.28E-01
unclassified_Oscillospiraceae	2.15E-03	5.58E-06	1.36E-03	5.84E-03	4.29E-06	1.20E-03	0.045	5.28E-01
unclassified_Ruminococcaceae	9.59E-04	4.94E-07	4.06E-04	2.06E-03	4.12E-07	3.71E-04	0.0466	5.28E-01
Lactobacillus_sp.	0.00E+00	0.00E+00	0.00E+00	2.46E-05	4.53E-10	1.23E-05	0.0471	5.28E-01
uncultured_Erysipelotrichales_bacterium	0.00E+00	0.00E+00	0.00E+00	3.68E-05	1.02E-09	1.84E-05	0.0481	5.28E-01
Ligilactobacillus_salivarius	2.12E-05	3.38E-10	1.06E-05	0.00E+00	0.00E+00	0.00E+00	0.0493	5.28E-01
Atopostipes_suicloacalis	2.30E-05	3.98E-10	1.15E-05	0.00E+00	0.00E+00	0.00E+00	0.0505	5.28E-01
Lactobacillaceae_bacterium	3.44E-05	8.96E-10	1.73E-05	0.00E+00	0.00E+00	0.00E+00	0.0505	5.28E-01
[Eubacterium]_hallii	1.41E-03	2.63E-07	2.96E-04	8.25E-04	1.40E-09	2.16E-05	0.0523	5.28E-01
Lachnospiraceae_bacterium_G11	4.63E-05	6.44E-09	4.63E-05	2.20E-04	1.65E-08	7.42E-05	0.0526	5.28E-01
